# Supplementary material for: Environmental factors have a greater influence on photosynthetic capacity in C4 plants than biochemical subtypes or growth forms
Source: New Phytol. 2025 Aug 31;248(3):1205–24. doi: 10.1111/nph.70525 (PMC12489297; doi:10.1111/nph.70525)
Supplement: Supplementary file 1 — Dataset S1 C4 A/C i data collated for this study. Dataset S2 Estimated apparent V pmaxA and A max used in the analysis. [file NPH-248-1205-s001.xlsx]

## Sheet: Coversheet
New Phytologist Supporting Information
Article title: Environmental factors have a greater influence on photosynthetic capacity in C4 plants than biochemical subtypes or growth forms
Authors: Yuzhen Fan, Daniel W. A. Noble, Belinda E. Medlyn, Russell K. Monson, Rowan F. Sage, Nicholas G. Smith, Elizabeth A. Ainsworth, Florian A. Busch, Florence R. Danila, Maria Ermakova, Patrick Friesen, Robert T. Furbank, Shu Han Gan, Oula Ghannoum, Daniel M. Griffith, Lianhong Gu, Vinod Jacob, Jürgen Knauer, Andrew D. B. Leakey, Shuai Li, Danica L. Lombardozzi, Martha Ludwig, Varsha S. Path…
Article acceptance date: 8 August 2025
Dateset S1 - C4 A/Ci data collated for this study.
Dataset S2 - Estimated apparent VpmaxA and Amax used in the analysis.

## Sheet: Metadata
Column names	Unit (if available)	Description
Global_group_index		A single digit indicates Group_index
Global_local_index		A single digit indicates Local_index
Local_index		Index within each dataset in the format of "Author's late name _ curve number"
Group_index		Numerical index for every single curve, starting from 1
Contact		The author's name
Data_status		Whether the data have been published or unpublished
Original_plant_ID		Original plant ID that used in individual dataset
Family_subfamily		Phylogeny family or subfamily. For monocot species, Subfamily is provided. For eudicot species, usually Family is given
Species		Species name
C4_subtype		C4 biochemical subtypes (NADP-ME, NAD-ME or PCK)
Growth_form		Either monocot or eudicot
Genotype		Genotype (if applicable)
Data_type		Aci
Rep		Replicates within each dataset
Location		Indoor (glasshouse + growth cabinet; facilities that have walls) or outdoor (natural/managed field, common garden, FACE)
Lat		Latitude of the measurement location if outdoor
Lon		Longitude of the measurement location if outdoor
Growth_condition		Either pot_grown (grown in glasshouse or controlled environment), potted_field (potted in the field directly, e.g. FACE experiment; plants are often not pot-bound) or native_field (naturally occur in the field)
CO2_treat		CO2 treatment (Control = ambient CO2, eCO2 = elevated CO2, dCO2 = decreased CO2)
CO2_ppm		CO2 concentration in ppm for CO2 treatment; for ambient CO2, it is assumed to be 400ppm if not given by the studies
Fertilisation		Whether the plants had more/less fertilisation, e.g. nutrient manipulation study
Water		Whether the plants were drought treated, e.g. drought studies
Other_treats		Any other treatments?
Growth_temp_min	degree C	Averaged daytime minimum air temperature during the growth period
Growth_temp_max	degree C	Averaged daytime maximum air temperature during the growth period
Growth_light	µmol m-2 s-1 (if available)	Growth light intensity
Growth_RH	%	Growth humidity
Photoperiod	hour	The length of the photo period
N_area	g m-2	N content
Machine_type		The types of instrument used
Source_file		The original file that the author sent to me (for Yuzhen's reference)
Reference		Publication doi of published data
Date		Date of measurement
HHMMSS		Time of measurement in the format of hours:minutes:seconds
Photo	µmol CO2 m-2 s-1	CO2 assimilation rate (photosynthesis rate)
Cond	mol H2O m-2 s-1	Conductance to H2O
Ci	µmol CO2 mol-1	Intercellular CO2
Ca_6800_only	µmol CO2 mol-1	Ambient (to leaf) CO2 - only available in LICOR6800 measurement
E_mmol	mmol H2O m-2 s-1	Transpiration rate
VpdL	kPa	Vapor pressure deficit based on Leaf temp
Area	cm2	In-chamber leaf area
StmRat		Stomatal Ratio
BLCond	mol H2O m-2 s-1	Total boundary layer conductance for the leaf (in- cludes stomatal ratio)
Tair	degree C	Temperature in sample cell
Tleaf	degree C	Temperature of leaf thermocouple
TBlk	degree C	Temperature of cooler block
CO2R	µmol CO2 mol-1	Reference cell CO2
CO2S	µmol CO2 mol-1	Sample cell CO2
H2OR	mmol H2O mol-1	Reference cell H2O
H2OS	mmol H2O mol-1	Sample cell H2O
RH_R	%	Relative humidity in the reference cell
RH_S	%	Relative humidity in the sample cell
Flow	µmol s-1	Status of Flow controller
PARi	µmol m-2 s-1	In-chamber PAR
Press	kPa	Atmospheric pressure

## Sheet: DatasetS1
Global_group_index	Group_index	Global_local_index	Local_index	Contact	Data_status	Original_plant_ID	Family_subfamily	Species	C4_subtype	Growth_form	Genotype	Data_type	Rep	Location	Lat	Lon	Growth_arrangement	CO2_treat	CO2_ppm	Fertilisation	Water	Other_treats	Growth_temp_min	Growth_temp_max	Growth_light	Growth_RH	Photoperiod	N_area	Machine_type	Source_file	Reference	Photo	Cond	Ci	Ca	E_mmol	VpdL	Area	StmRat	BLCond	Tair	Tleaf	TBlk	CO2R	CO2S	H2OR	H2OS	RH_R	RH_S
1	Ainsworth_group_1	1	Ainsworth_1	Lisa_Ainsworth	Published	10_1	Panicoideae	Panicum virgatum	NAD-ME	Monocot	Kanlow	Aci	1	Outdoor	40.02	-88.14	Plotted_field	Control	400	Control	Control	None	17.86	26.61	900	80	13	NA	LI-6400 XT	Sheet 2018 switchgrass C4 ACi data_Li & Ainsworth.xlsx	doi.org/10.3390/plants8040085	18.9279	0.164935	195.815	NA	3.15738	1.87581	2	1	9.28972	25.5088	28.317	24.9345	401.415	391.351	18.5122	20.0565	56.036	60.7106
1	Ainsworth_group_1	1	Ainsworth_1	Lisa_Ainsworth	Published	10_1	Panicoideae	Panicum virgatum	NAD-ME	Monocot	Kanlow	Aci	1	Outdoor	40.02	-88.14	Plotted_field	Control	400	Control	Control	None	17.86	26.61	900	80	13	NA	LI-6400 XT	Sheet 2018 switchgrass C4 ACi data_Li & Ainsworth.xlsx	doi.org/10.3390/plants8040085	21.2231	0.17439	85.5672	NA	3.3107	1.8618	2	1	9.28972	25.5306	28.3113	24.9349	300.269	289.199	18.5678	20.1869	56.1256	61.0196
1	Ainsworth_group_1	1	Ainsworth_1	Lisa_Ainsworth	Published	10_1	Panicoideae	Panicum virgatum	NAD-ME	Monocot	Kanlow	Aci	1	Outdoor	40.02	-88.14	Plotted_field	Control	400	Control	Control	None	17.86	26.61	900	80	13	NA	LI-6400 XT	Sheet 2018 switchgrass C4 ACi data_Li & Ainsworth.xlsx	doi.org/10.3390/plants8040085	16.6727	0.186018	41.8634	NA	3.49083	1.84245	2	1	9.28972	25.5387	28.2792	24.9339	199.945	191.29	18.6039	20.3109	56.2031	61.36
1	Ainsworth_group_1	1	Ainsworth_1	Lisa_Ainsworth	Published	10_1	Panicoideae	Panicum virgatum	NAD-ME	Monocot	Kanlow	Aci	1	Outdoor	40.02	-88.14	Plotted_field	Control	400	Control	Control	None	17.86	26.61	900	80	13	NA	LI-6400 XT	Sheet 2018 switchgrass C4 ACi data_Li & Ainsworth.xlsx	doi.org/10.3390/plants8040085	8.93895	0.19898	20.3188	NA	3.72677	1.84104	2	1	9.28972	25.5803	28.3457	24.9348	99.9178	95.279	18.6539	20.476	56.215	61.7058
1	Ainsworth_group_1	1	Ainsworth_1	Lisa_Ainsworth	Published	10_1	Panicoideae	Panicum virgatum	NAD-ME	Monocot	Kanlow	Aci	1	Outdoor	40.02	-88.14	Plotted_field	Control	400	Control	Control	None	17.86	26.61	900	80	13	NA	LI-6400 XT	Sheet 2018 switchgrass C4 ACi data_Li & Ainsworth.xlsx	doi.org/10.3390/plants8040085	4.52493	0.211705	11.7455	NA	3.9844	1.85212	2	1	9.28972	25.6558	28.4898	24.9347	49.8736	47.5205	18.7433	20.6908	56.2361	62.0795
1	Ainsworth_group_1	1	Ainsworth_1	Lisa_Ainsworth	Published	10_1	Panicoideae	Panicum virgatum	NAD-ME	Monocot	Kanlow	Aci	1	Outdoor	40.02	-88.14	Plotted_field	Control	400	Control	Control	None	17.86	26.61	900	80	13	NA	LI-6400 XT	Sheet 2018 switchgrass C4 ACi data_Li & Ainsworth.xlsx	doi.org/10.3390/plants8040085	22.8118	0.208578	200.595	NA	3.97067	1.87252	2	1	9.28972	25.7166	28.6196	24.9338	400.241	388.086	18.8413	20.782	56.3296	62.1316
1	Ainsworth_group_1	1	Ainsworth_1	Lisa_Ainsworth	Published	10_1	Panicoideae	Panicum virgatum	NAD-ME	Monocot	Kanlow	Aci	1	Outdoor	40.02	-88.14	Plotted_field	Control	400	Control	Control	None	17.86	26.61	900	80	13	NA	LI-6400 XT	Sheet 2018 switchgrass C4 ACi data_Li & Ainsworth.xlsx	doi.org/10.3390/plants8040085	28.9424	0.1795	210.946	NA	3.58808	1.9595	2	1	9.28972	25.7594	28.965	24.9332	499.816	484.502	18.9525	20.7064	56.52	61.7502
1	Ainsworth_group_1	1	Ainsworth_1	Lisa_Ainsworth	Published	10_1	Panicoideae	Panicum virgatum	NAD-ME	Monocot	Kanlow	Aci	1	Outdoor	40.02	-88.14	Plotted_field	Control	400	Control	Control	None	17.86	26.61	900	80	13	NA	LI-6400 XT	Sheet 2018 switchgrass C4 ACi data_Li & Ainsworth.xlsx	doi.org/10.3390/plants8040085	31.0234	0.159434	253.429	NA	3.30212	2.02532	2	1	9.28972	25.7973	29.2388	24.933	599.857	583.41	19.0744	20.6885	56.7556	61.5584
1	Ainsworth_group_1	1	Ainsworth_1	Lisa_Ainsworth	Published	10_1	Panicoideae	Panicum virgatum	NAD-ME	Monocot	Kanlow	Aci	1	Outdoor	40.02	-88.14	Plotted_field	Control	400	Control	Control	None	17.86	26.61	900	80	13	NA	LI-6400 XT	Sheet 2018 switchgrass C4 ACi data_Li & Ainsworth.xlsx	doi.org/10.3390/plants8040085	32.5437	0.130424	358.279	NA	2.84818	2.1279	2	1	9.28972	25.8258	29.6245	24.9326	799.839	782.483	19.1881	20.5805	56.9947	61.1305
1	Ainsworth_group_1	1	Ainsworth_1	Lisa_Ainsworth	Published	10_1	Panicoideae	Panicum virgatum	NAD-ME	Monocot	Kanlow	Aci	1	Outdoor	40.02	-88.14	Plotted_field	Control	400	Control	Control	None	17.86	26.61	900	80	13	NA	LI-6400 XT	Sheet 2018 switchgrass C4 ACi data_Li & Ainsworth.xlsx	doi.org/10.3390/plants8040085	32.9104	0.106229	455.593	NA	2.40531	2.20004	2	1	9.28972	25.8479	29.875	24.9326	1000.05	982.442	19.2879	20.4639	57.2145	60.7029
1	Ainsworth_group_1	1	Ainsworth_1	Lisa_Ainsworth	Published	10_1	Panicoideae	Panicum virgatum	NAD-ME	Monocot	Kanlow	Aci	1	Outdoor	40.02	-88.14	Plotted_field	Control	400	Control	Control	None	17.86	26.61	900	80	13	NA	LI-6400 XT	Sheet 2018 switchgrass C4 ACi data_Li & Ainsworth.xlsx	doi.org/10.3390/plants8040085	33.3137	0.0897625	550.892	NA	2.09456	2.26258	2	1	9.28972	25.869	30.1107	24.9319	1200.1	1182.24	19.3913	20.4154	57.4475	60.4814
1	Ainsworth_group_1	208	Ainsworth_9	Lisa_Ainsworth	Published	15_3	Panicoideae	Panicum virgatum	NAD-ME	Monocot	Kanlow	Aci	9	Outdoor	40.02	-88.14	Plotted_field	Control	400	Control	Control	None	17.86	26.61	900	80	13	NA	LI-6400 XT	Sheet 2018 switchgrass C4 ACi data_Li & Ainsworth.xlsx	doi.org/10.3390/plants8040085	24.1201	0.18675	72.1389	NA	3.24581	1.69812	2	1	9.28972	26.1376	29.8337	25.0395	299.957	287.433	23.8534	25.4347	69.5222	74.131
1	Ainsworth_group_1	208	Ainsworth_9	Lisa_Ainsworth	Published	15_3	Panicoideae	Panicum virgatum	NAD-ME	Monocot	Kanlow	Aci	9	Outdoor	40.02	-88.14	Plotted_field	Control	400	Control	Control	None	17.86	26.61	900	80	13	NA	LI-6400 XT	Sheet 2018 switchgrass C4 ACi data_Li & Ainsworth.xlsx	doi.org/10.3390/plants8040085	19.0501	0.204233	35.0309	NA	3.4696	1.66289	2	1	9.28972	26.1371	29.7576	25.0388	200.054	190.201	23.9142	25.6042	69.701	74.6268
1	Ainsworth_group_1	208	Ainsworth_9	Lisa_Ainsworth	Published	15_3	Panicoideae	Panicum virgatum	NAD-ME	Monocot	Kanlow	Aci	9	Outdoor	40.02	-88.14	Plotted_field	Control	400	Control	Control	None	17.86	26.61	900	80	13	NA	LI-6400 XT	Sheet 2018 switchgrass C4 ACi data_Li & Ainsworth.xlsx	doi.org/10.3390/plants8040085	10.4956	0.223421	16.308	NA	3.73426	1.63926	2	1	9.28972	26.1414	29.7153	25.0384	99.9542	94.5309	23.9212	25.74	69.702	75.0014
1	Ainsworth_group_1	208	Ainsworth_9	Lisa_Ainsworth	Published	15_3	Panicoideae	Panicum virgatum	NAD-ME	Monocot	Kanlow	Aci	9	Outdoor	40.02	-88.14	Plotted_field	Control	400	Control	Control	None	17.86	26.61	900	80	13	NA	LI-6400 XT	Sheet 2018 switchgrass C4 ACi data_Li & Ainsworth.xlsx	doi.org/10.3390/plants8040085	5.37196	0.243721	10.4078	NA	3.97473	1.60324	2	1	9.28972	26.1391	29.5999	25.0393	50.0148	47.2354	23.885	25.8208	69.6132	75.2549
1	Ainsworth_group_1	208	Ainsworth_9	Lisa_Ainsworth	Published	15_3	Panicoideae	Panicum virgatum	NAD-ME	Monocot	Kanlow	Aci	9	Outdoor	40.02	-88.14	Plotted_field	Control	400	Control	Control	None	17.86	26.61	900	80	13	NA	LI-6400 XT	Sheet 2018 switchgrass C4 ACi data_Li & Ainsworth.xlsx	doi.org/10.3390/plants8040085	19.806	0.239439	245.495	NA	3.91884	1.60826	2	1	9.28972	26.1543	29.6029	25.0376	399.924	389.26	23.8692	25.7776	69.504	75.0612
1	Ainsworth_group_1	208	Ainsworth_9	Lisa_Ainsworth	Published	15_3	Panicoideae	Panicum virgatum	NAD-ME	Monocot	Kanlow	Aci	9	Outdoor	40.02	-88.14	Plotted_field	Control	400	Control	Control	None	17.86	26.61	900	80	13	NA	LI-6400 XT	Sheet 2018 switchgrass C4 ACi data_Li & Ainsworth.xlsx	doi.org/10.3390/plants8040085	26.71	0.213834	271.524	NA	3.5896	1.64503	2	1	9.28972	26.1223	29.6733	25.0379	499.912	485.688	23.8302	25.5787	69.5177	74.6185
1	Ainsworth_group_1	208	Ainsworth_9	Lisa_Ainsworth	Published	15_3	Panicoideae	Panicum virgatum	NAD-ME	Monocot	Kanlow	Aci	9	Outdoor	40.02	-88.14	Plotted_field	Control	400	Control	Control	None	17.86	26.61	900	80	13	NA	LI-6400 XT	Sheet 2018 switchgrass C4 ACi data_Li & Ainsworth.xlsx	doi.org/10.3390/plants8040085	28.3153	0.179231	315.406	NA	3.12452	1.70205	2	1	9.28972	26.0749	29.7806	25.0379	600.187	585.119	23.7441	25.2666	69.4566	73.9101
1	Ainsworth_group_1	208	Ainsworth_9	Lisa_Ainsworth	Published	15_3	Panicoideae	Panicum virgatum	NAD-ME	Monocot	Kanlow	Aci	9	Outdoor	40.02	-88.14	Plotted_field	Control	400	Control	Control	None	17.86	26.61	900	80	13	NA	LI-6400 XT	Sheet 2018 switchgrass C4 ACi data_Li & Ainsworth.xlsx	doi.org/10.3390/plants8040085	29.2913	0.141686	430.895	NA	2.63274	1.80668	2	1	9.28972	26.071	30.0609	25.0375	799.964	784.289	23.6173	24.9006	69.101	72.8557
1	Ainsworth_group_1	208	Ainsworth_9	Lisa_Ainsworth	Published	15_3	Panicoideae	Panicum virgatum	NAD-ME	Monocot	Kanlow	Aci	9	Outdoor	40.02	-88.14	Plotted_field	Control	400	Control	Control	None	17.86	26.61	900	80	13	NA	LI-6400 XT	Sheet 2018 switchgrass C4 ACi data_Li & Ainsworth.xlsx	doi.org/10.3390/plants8040085	30.2761	0.118661	546.928	NA	2.30925	1.88724	2	1	9.28972	26.0699	30.2784	25.0381	999.991	983.72	23.5046	24.6306	68.7734	72.0679
1	Ainsworth_group_1	208	Ainsworth_9	Lisa_Ainsworth	Published	15_3	Panicoideae	Panicum virgatum	NAD-ME	Monocot	Kanlow	Aci	9	Outdoor	40.02	-88.14	Plotted_field	Control	400	Control	Control	None	17.86	26.61	900	80	13	NA	LI-6400 XT	Sheet 2018 switchgrass C4 ACi data_Li & Ainsworth.xlsx	doi.org/10.3390/plants8040085	29.5984	0.0927349	639.132	NA	1.88441	1.96497	2	1	9.28972	26.0686	30.4555	25.0388	1199.98	1184.06	23.3732	24.2923	68.3918	71.0813
1	Ainsworth_group_1	175	Ainsworth_6	Lisa_Ainsworth	Published	14_3	Panicoideae	Panicum virgatum	NAD-ME	Monocot	Kanlow	Aci	6	Outdoor	40.02	-88.14	Plotted_field	Control	400	Control	Control	None	17.86	26.61	900	80	13	NA	LI-6400 XT	Sheet 2018 switchgrass C4 ACi data_Li & Ainsworth.xlsx	doi.org/10.3390/plants8040085	30.0142	0.0993118	472.362	NA	1.9903	1.94704	2	1	9.28972	26.2625	28.9876	25.1671	999.899	983.906	19.9171	20.8919	57.6357	60.4565
1	Ainsworth_group_1	175	Ainsworth_6	Lisa_Ainsworth	Published	14_3	Panicoideae	Panicum virgatum	NAD-ME	Monocot	Kanlow	Aci	6	Outdoor	40.02	-88.14	Plotted_field	Control	400	Control	Control	None	17.86	26.61	900	80	13	NA	LI-6400 XT	Sheet 2018 switchgrass C4 ACi data_Li & Ainsworth.xlsx	doi.org/10.3390/plants8040085	30.6976	0.0786555	526.363	NA	1.61611	1.99138	2	1	9.28972	26.2986	29.1493	25.1666	1199.96	1183.65	20.0346	20.8262	57.8502	60.1359
1	Ainsworth_group_1	153	Ainsworth_4	Lisa_Ainsworth	Published	14_1	Panicoideae	Panicum virgatum	NAD-ME	Monocot	Kanlow	Aci	4	Outdoor	40.02	-88.14	Plotted_field	Control	400	Control	Control	None	17.86	26.61	900	80	13	NA	LI-6400 XT	Sheet 2018 switchgrass C4 ACi data_Li & Ainsworth.xlsx	doi.org/10.3390/plants8040085	24.4045	0.214368	194.448	NA	3.20831	1.47452	2	1	9.28972	25.4999	27.1224	25.0626	400.146	387.3	19.9108	21.4832	60.2776	65.0378
1	Ainsworth_group_1	153	Ainsworth_4	Lisa_Ainsworth	Published	14_1	Panicoideae	Panicum virgatum	NAD-ME	Monocot	Kanlow	Aci	4	Outdoor	40.02	-88.14	Plotted_field	Control	400	Control	Control	None	17.86	26.61	900	80	13	NA	LI-6400 XT	Sheet 2018 switchgrass C4 ACi data_Li & Ainsworth.xlsx	doi.org/10.3390/plants8040085	18.0398	0.223395	153.497	NA	3.32238	1.46665	2	1	9.28972	25.523	27.1433	25.0626	300.275	290.756	19.9772	21.6053	60.4014	65.324
1	Ainsworth_group_1	153	Ainsworth_4	Lisa_Ainsworth	Published	14_1	Panicoideae	Panicum virgatum	NAD-ME	Monocot	Kanlow	Aci	4	Outdoor	40.02	-88.14	Plotted_field	Control	400	Control	Control	None	17.86	26.61	900	80	13	NA	LI-6400 XT	Sheet 2018 switchgrass C4 ACi data_Li & Ainsworth.xlsx	doi.org/10.3390/plants8040085	16.8326	0.236514	71.7007	NA	3.48991	1.45704	2	1	9.28972	25.5379	27.1622	25.0626	199.991	191.226	20.0324	21.7423	60.5154	65.6809
1	Ainsworth_group_1	153	Ainsworth_4	Lisa_Ainsworth	Published	14_1	Panicoideae	Panicum virgatum	NAD-ME	Monocot	Kanlow	Aci	4	Outdoor	40.02	-88.14	Plotted_field	Control	400	Control	Control	None	17.86	26.61	900	80	13	NA	LI-6400 XT	Sheet 2018 switchgrass C4 ACi data_Li & Ainsworth.xlsx	doi.org/10.3390/plants8040085	8.80974	0.250099	36.2529	NA	3.667	1.4496	2	1	9.28972	25.5584	27.2002	25.0623	100.081	95.493	20.1038	21.9002	60.6528	66.0727
1	Ainsworth_group_1	153	Ainsworth_4	Lisa_Ainsworth	Published	14_1	Panicoideae	Panicum virgatum	NAD-ME	Monocot	Kanlow	Aci	4	Outdoor	40.02	-88.14	Plotted_field	Control	400	Control	Control	None	17.86	26.61	900	80	13	NA	LI-6400 XT	Sheet 2018 switchgrass C4 ACi data_Li & Ainsworth.xlsx	doi.org/10.3390/plants8040085	4.29791	0.268296	20.764	NA	3.85754	1.424	2	1	9.28972	25.5638	27.1622	25.0613	50.0823	47.8372	20.1895	22.0789	60.8865	66.5846
1	Ainsworth_group_1	153	Ainsworth_4	Lisa_Ainsworth	Published	14_1	Panicoideae	Panicum virgatum	NAD-ME	Monocot	Kanlow	Aci	4	Outdoor	40.02	-88.14	Plotted_field	Control	400	Control	Control	None	17.86	26.61	900	80	13	NA	LI-6400 XT	Sheet 2018 switchgrass C4 ACi data_Li & Ainsworth.xlsx	doi.org/10.3390/plants8040085	-2.76514	0.26132	411.731	NA	3.78697	1.43401	2	1	9.28972	25.5951	27.2353	25.0629	403.46	404.078	20.2808	22.1355	61.0459	66.6289
1	Ainsworth_group_1	153	Ainsworth_4	Lisa_Ainsworth	Published	14_1	Panicoideae	Panicum virgatum	NAD-ME	Monocot	Kanlow	Aci	4	Outdoor	40.02	-88.14	Plotted_field	Control	400	Control	Control	None	17.86	26.61	900	80	13	NA	LI-6400 XT	Sheet 2018 switchgrass C4 ACi data_Li & Ainsworth.xlsx	doi.org/10.3390/plants8040085	28.7137	0.231061	271.895	NA	3.52134	1.50283	2	1	9.28972	25.679	27.5497	25.0624	499.613	484.376	20.3956	22.1204	61.0898	66.2559
1	Ainsworth_group_1	153	Ainsworth_4	Lisa_Ainsworth	Published	14_1	Panicoideae	Panicum virgatum	NAD-ME	Monocot	Kanlow	Aci	4	Outdoor	40.02	-88.14	Plotted_field	Control	400	Control	Control	None	17.86	26.61	900	80	13	NA	LI-6400 XT	Sheet 2018 switchgrass C4 ACi data_Li & Ainsworth.xlsx	doi.org/10.3390/plants8040085	29.1452	0.210309	346.634	NA	3.3167	1.55144	2	1	9.28972	25.7448	27.7891	25.0609	600.211	584.642	20.5293	22.1537	61.2549	66.1018
1	Ainsworth_group_1	153	Ainsworth_4	Lisa_Ainsworth	Published	14_1	Panicoideae	Panicum virgatum	NAD-ME	Monocot	Kanlow	Aci	4	Outdoor	40.02	-88.14	Plotted_field	Control	400	Control	Control	None	17.86	26.61	900	80	13	NA	LI-6400 XT	Sheet 2018 switchgrass C4 ACi data_Li & Ainsworth.xlsx	doi.org/10.3390/plants8040085	30.0348	0.157455	457.467	NA	2.62544	1.63091	2	1	9.28972	25.78	28.0635	25.0609	799.974	783.9	20.6755	21.9616	61.5646	65.3942
1	Ainsworth_group_1	153	Ainsworth_4	Lisa_Ainsworth	Published	14_1	Panicoideae	Panicum virgatum	NAD-ME	Monocot	Kanlow	Aci	4	Outdoor	40.02	-88.14	Plotted_field	Control	400	Control	Control	None	17.86	26.61	900	80	13	NA	LI-6400 XT	Sheet 2018 switchgrass C4 ACi data_Li & Ainsworth.xlsx	doi.org/10.3390/plants8040085	30.3229	0.12084	556.142	NA	2.1065	1.69799	2	1	9.28972	25.8131	28.3196	25.0604	1000.05	983.822	20.8301	21.8621	61.9029	64.97
1	Ainsworth_group_1	142	Ainsworth_3	Lisa_Ainsworth	Published	10_3	Panicoideae	Panicum virgatum	NAD-ME	Monocot	Kanlow	Aci	3	Outdoor	40.02	-88.14	Plotted_field	Control	400	Control	Control	None	17.86	26.61	900	80	13	NA	LI-6400 XT	Sheet 2018 switchgrass C4 ACi data_Li & Ainsworth.xlsx	doi.org/10.3390/plants8040085	19.8301	0.158575	179.46	NA	2.49158	1.54212	2	1	9.28972	25.5506	26.4179	25.1711	400.152	389.726	18.097	19.3218	54.6328	58.3302
1	Ainsworth_group_1	142	Ainsworth_3	Lisa_Ainsworth	Published	10_3	Panicoideae	Panicum virgatum	NAD-ME	Monocot	Kanlow	Aci	3	Outdoor	40.02	-88.14	Plotted_field	Control	400	Control	Control	None	17.86	26.61	900	80	13	NA	LI-6400 XT	Sheet 2018 switchgrass C4 ACi data_Li & Ainsworth.xlsx	doi.org/10.3390/plants8040085	16.8771	0.166163	120.657	NA	2.59911	1.53627	2	1	9.28972	25.5632	26.44	25.1696	299.724	290.886	18.1496	19.427	54.7489	58.6022
1	Ainsworth_group_1	142	Ainsworth_3	Lisa_Ainsworth	Published	10_3	Panicoideae	Panicum virgatum	NAD-ME	Monocot	Kanlow	Aci	3	Outdoor	40.02	-88.14	Plotted_field	Control	400	Control	Control	None	17.86	26.61	900	80	13	NA	LI-6400 XT	Sheet 2018 switchgrass C4 ACi data_Li & Ainsworth.xlsx	doi.org/10.3390/plants8040085	13.5932	0.179854	66.7305	NA	2.77523	1.51752	2	1	9.28972	25.5658	26.4128	25.1686	200.001	192.919	18.1977	19.5614	54.8814	58.9943
1	Ainsworth_group_1	142	Ainsworth_3	Lisa_Ainsworth	Published	10_3	Panicoideae	Panicum virgatum	NAD-ME	Monocot	Kanlow	Aci	3	Outdoor	40.02	-88.14	Plotted_field	Control	400	Control	Control	None	17.86	26.61	900	80	13	NA	LI-6400 XT	Sheet 2018 switchgrass C4 ACi data_Li & Ainsworth.xlsx	doi.org/10.3390/plants8040085	7.37584	0.190801	31.5731	NA	2.91794	1.50558	2	1	9.28972	25.5899	26.4156	25.1703	99.9389	96.1018	18.255	19.6886	54.9728	59.29
1	Ainsworth_group_1	142	Ainsworth_3	Lisa_Ainsworth	Published	10_3	Panicoideae	Panicum virgatum	NAD-ME	Monocot	Kanlow	Aci	3	Outdoor	40.02	-88.14	Plotted_field	Control	400	Control	Control	None	17.86	26.61	900	80	13	NA	LI-6400 XT	Sheet 2018 switchgrass C4 ACi data_Li & Ainsworth.xlsx	doi.org/10.3390/plants8040085	3.15698	0.200978	21.7275	NA	3.0444	1.49276	2	1	9.28972	25.5996	26.4044	25.1723	49.8447	48.1889	18.2998	19.7954	55.0741	59.5752
1	Ainsworth_group_1	142	Ainsworth_3	Lisa_Ainsworth	Published	10_3	Panicoideae	Panicum virgatum	NAD-ME	Monocot	Kanlow	Aci	3	Outdoor	40.02	-88.14	Plotted_field	Control	400	Control	Control	None	17.86	26.61	900	80	13	NA	LI-6400 XT	Sheet 2018 switchgrass C4 ACi data_Li & Ainsworth.xlsx	doi.org/10.3390/plants8040085	13.5992	0.206059	276.146	NA	3.10677	1.48656	2	1	9.28972	25.6344	26.4159	25.1705	399.383	391.957	18.3547	19.8809	55.1277	59.7114
1	Ainsworth_group_1	142	Ainsworth_3	Lisa_Ainsworth	Published	10_3	Panicoideae	Panicum virgatum	NAD-ME	Monocot	Kanlow	Aci	3	Outdoor	40.02	-88.14	Plotted_field	Control	400	Control	Control	None	17.86	26.61	900	80	13	NA	LI-6400 XT	Sheet 2018 switchgrass C4 ACi data_Li & Ainsworth.xlsx	doi.org/10.3390/plants8040085	18.6532	0.198202	327.066	NA	3.01078	1.49646	2	1	9.28972	25.648	26.4698	25.1709	500.601	490.513	18.4126	19.8914	55.2588	59.6969
1	Ainsworth_group_1	142	Ainsworth_3	Lisa_Ainsworth	Published	10_3	Panicoideae	Panicum virgatum	NAD-ME	Monocot	Kanlow	Aci	3	Outdoor	40.02	-88.14	Plotted_field	Control	400	Control	Control	None	17.86	26.61	900	80	13	NA	LI-6400 XT	Sheet 2018 switchgrass C4 ACi data_Li & Ainsworth.xlsx	doi.org/10.3390/plants8040085	24.0545	0.186932	365.595	NA	2.89566	1.524	2	1	9.28972	25.6746	26.6077	25.1707	599.949	587.041	18.4763	19.8988	55.3635	59.6258
1	Ainsworth_group_1	142	Ainsworth_3	Lisa_Ainsworth	Published	10_3	Panicoideae	Panicum virgatum	NAD-ME	Monocot	Kanlow	Aci	3	Outdoor	40.02	-88.14	Plotted_field	Control	400	Control	Control	None	17.86	26.61	900	80	13	NA	LI-6400 XT	Sheet 2018 switchgrass C4 ACi data_Li & Ainsworth.xlsx	doi.org/10.3390/plants8040085	25.4561	0.16063	511.878	NA	2.5838	1.57792	2	1	9.28972	25.6882	26.8204	25.1715	799.922	786.145	18.5294	19.7987	55.4798	59.2804
1	Ainsworth_group_1	142	Ainsworth_3	Lisa_Ainsworth	Published	10_3	Panicoideae	Panicum virgatum	NAD-ME	Monocot	Kanlow	Aci	3	Outdoor	40.02	-88.14	Plotted_field	Control	400	Control	Control	None	17.86	26.61	900	80	13	NA	LI-6400 XT	Sheet 2018 switchgrass C4 ACi data_Li & Ainsworth.xlsx	doi.org/10.3390/plants8040085	25.4318	0.130478	648.344	NA	2.1876	1.6392	2	1	9.28972	25.7174	27.0585	25.1707	999.969	986.141	18.608	19.6828	55.6217	58.8346
1	Ainsworth_group_1	142	Ainsworth_3	Lisa_Ainsworth	Published	10_3	Panicoideae	Panicum virgatum	NAD-ME	Monocot	Kanlow	Aci	3	Outdoor	40.02	-88.14	Plotted_field	Control	400	Control	Control	None	17.86	26.61	900	80	13	NA	LI-6400 XT	Sheet 2018 switchgrass C4 ACi data_Li & Ainsworth.xlsx	doi.org/10.3390/plants8040085	26.0589	0.105132	758.388	NA	1.81454	1.6827	2	1	9.28972	25.7223	27.2121	25.171	1200.07	1185.93	18.681	19.5726	55.8225	58.4869
1	Ainsworth_group_1	112	Ainsworth_2	Lisa_Ainsworth	Published	10_2	Panicoideae	Panicum virgatum	NAD-ME	Monocot	Kanlow	Aci	2	Outdoor	40.02	-88.14	Plotted_field	Control	400	Control	Control	None	17.86	26.61	900	80	13	NA	LI-6400 XT	Sheet 2018 switchgrass C4 ACi data_Li & Ainsworth.xlsx	doi.org/10.3390/plants8040085	28.1112	0.196347	339.222	NA	3.23331	1.62231	2	1	9.28972	25.3394	26.8308	24.9384	599.809	584.836	17.7849	19.3674	54.3809	59.2195
1	Ainsworth_group_1	112	Ainsworth_2	Lisa_Ainsworth	Published	10_2	Panicoideae	Panicum virgatum	NAD-ME	Monocot	Kanlow	Aci	2	Outdoor	40.02	-88.14	Plotted_field	Control	400	Control	Control	None	17.86	26.61	900	80	13	NA	LI-6400 XT	Sheet 2018 switchgrass C4 ACi data_Li & Ainsworth.xlsx	doi.org/10.3390/plants8040085	31.2404	0.178696	481.504	NA	3.00754	1.65487	2	1	9.28972	25.3614	26.9652	24.9379	799.905	783.137	17.8494	19.3215	54.5094	59.0048
1	Ainsworth_group_1	112	Ainsworth_2	Lisa_Ainsworth	Published	10_2	Panicoideae	Panicum virgatum	NAD-ME	Monocot	Kanlow	Aci	2	Outdoor	40.02	-88.14	Plotted_field	Control	400	Control	Control	None	17.86	26.61	900	80	13	NA	LI-6400 XT	Sheet 2018 switchgrass C4 ACi data_Li & Ainsworth.xlsx	doi.org/10.3390/plants8040085	32.2713	0.159371	631.063	NA	2.74296	1.6887	2	1	9.28972	25.3714	27.0853	24.9374	999.802	982.351	17.8929	19.2356	54.6096	58.7075
1	Ainsworth_group_1	112	Ainsworth_2	Lisa_Ainsworth	Published	10_2	Panicoideae	Panicum virgatum	NAD-ME	Monocot	Kanlow	Aci	2	Outdoor	40.02	-88.14	Plotted_field	Control	400	Control	Control	None	17.86	26.61	900	80	13	NA	LI-6400 XT	Sheet 2018 switchgrass C4 ACi data_Li & Ainsworth.xlsx	doi.org/10.3390/plants8040085	32.8963	0.144742	785.897	NA	2.5375	1.71721	2	1	9.28972	25.3748	27.194	24.9373	1200.28	1182.36	17.9385	19.1807	54.7355	58.5258
1	Ainsworth_group_1	186	Ainsworth_7	Lisa_Ainsworth	Published	15_1	Panicoideae	Panicum virgatum	NAD-ME	Monocot	Kanlow	Aci	7	Outdoor	40.02	-88.14	Plotted_field	Control	400	Control	Control	None	17.86	26.61	900	80	13	NA	LI-6400 XT	Sheet 2018 switchgrass C4 ACi data_Li & Ainsworth.xlsx	doi.org/10.3390/plants8040085	34.4717	0.205881	491.872	NA	3.27987	1.56178	2	1	9.28972	26.1075	28.9779	25.0543	799.938	781.387	23.158	24.7602	67.6133	72.2914
1	Ainsworth_group_1	186	Ainsworth_7	Lisa_Ainsworth	Published	15_1	Panicoideae	Panicum virgatum	NAD-ME	Monocot	Kanlow	Aci	7	Outdoor	40.02	-88.14	Plotted_field	Control	400	Control	Control	None	17.86	26.61	900	80	13	NA	LI-6400 XT	Sheet 2018 switchgrass C4 ACi data_Li & Ainsworth.xlsx	doi.org/10.3390/plants8040085	34.8869	0.175389	636.175	NA	2.87536	1.60209	2	1	9.28972	26.1073	29.0791	25.056	1000.02	981.132	23.1849	24.5898	67.6974	71.7995
1	Ainsworth_group_1	208	Ainsworth_9	Lisa_Ainsworth	Published	15_3	Panicoideae	Panicum virgatum	NAD-ME	Monocot	Kanlow	Aci	9	Outdoor	40.02	-88.14	Plotted_field	Control	400	Control	Control	None	17.86	26.61	900	80	13	NA	LI-6400 XT	Sheet 2018 switchgrass C4 ACi data_Li & Ainsworth.xlsx	doi.org/10.3390/plants8040085	25.5481	0.174913	141.337	NA	3.0952	1.72675	2	1	9.28972	26.1191	29.8932	25.0393	399.764	386.395	23.7839	25.292	69.3949	73.7952
1	Ainsworth_group_1	164	Ainsworth_5	Lisa_Ainsworth	Published	14_2	Panicoideae	Panicum virgatum	NAD-ME	Monocot	Kanlow	Aci	5	Outdoor	40.02	-88.14	Plotted_field	Control	400	Control	Control	None	17.86	26.61	900	80	13	NA	LI-6400 XT	Sheet 2018 switchgrass C4 ACi data_Li & Ainsworth.xlsx	doi.org/10.3390/plants8040085	29.9286	0.118255	746.249	NA	2.14519	1.76194	2	1	9.28972	26.6471	29.4354	25.1615	1200.16	1183.91	22.7771	23.8252	64.421	67.3854
1	Ainsworth_group_1	197	Ainsworth_8	Lisa_Ainsworth	Published	15_2	Panicoideae	Panicum virgatum	NAD-ME	Monocot	Kanlow	Aci	8	Outdoor	40.02	-88.14	Plotted_field	Control	400	Control	Control	None	17.86	26.61	900	80	13	NA	LI-6400 XT	Sheet 2018 switchgrass C4 ACi data_Li & Ainsworth.xlsx	doi.org/10.3390/plants8040085	34.7817	0.149997	777.676	NA	2.5905	1.68237	2	1	9.28972	26.1567	29.4365	25.0555	1200.17	1181.26	23.3678	24.6306	68.0304	71.7068
1	Ainsworth_group_1	186	Ainsworth_7	Lisa_Ainsworth	Published	15_1	Panicoideae	Panicum virgatum	NAD-ME	Monocot	Kanlow	Aci	7	Outdoor	40.02	-88.14	Plotted_field	Control	400	Control	Control	None	17.86	26.61	900	80	13	NA	LI-6400 XT	Sheet 2018 switchgrass C4 ACi data_Li & Ainsworth.xlsx	doi.org/10.3390/plants8040085	22.6191	0.228067	219.128	NA	3.55579	1.53342	2	1	9.28972	26.0036	28.5674	25.0572	400.913	388.89	22.354	24.0921	65.6726	70.779
1	Ainsworth_group_1	186	Ainsworth_7	Lisa_Ainsworth	Published	15_1	Panicoideae	Panicum virgatum	NAD-ME	Monocot	Kanlow	Aci	7	Outdoor	40.02	-88.14	Plotted_field	Control	400	Control	Control	None	17.86	26.61	900	80	13	NA	LI-6400 XT	Sheet 2018 switchgrass C4 ACi data_Li & Ainsworth.xlsx	doi.org/10.3390/plants8040085	19.1416	0.230343	149.055	NA	3.57028	1.52463	2	1	9.28972	26.0228	28.5957	25.058	300.511	290.404	22.5009	24.2458	66.0286	71.1491
1	Ainsworth_group_1	186	Ainsworth_7	Lisa_Ainsworth	Published	15_1	Panicoideae	Panicum virgatum	NAD-ME	Monocot	Kanlow	Aci	7	Outdoor	40.02	-88.14	Plotted_field	Control	400	Control	Control	None	17.86	26.61	900	80	13	NA	LI-6400 XT	Sheet 2018 switchgrass C4 ACi data_Li & Ainsworth.xlsx	doi.org/10.3390/plants8040085	16.9061	0.236634	71.0878	NA	3.67278	1.52746	2	1	9.28972	26.0431	28.6935	25.0578	200.039	191.22	22.6472	24.4419	66.3811	71.6414
1	Ainsworth_group_1	186	Ainsworth_7	Lisa_Ainsworth	Published	15_1	Panicoideae	Panicum virgatum	NAD-ME	Monocot	Kanlow	Aci	7	Outdoor	40.02	-88.14	Plotted_field	Control	400	Control	Control	None	17.86	26.61	900	80	13	NA	LI-6400 XT	Sheet 2018 switchgrass C4 ACi data_Li & Ainsworth.xlsx	doi.org/10.3390/plants8040085	9.03558	0.247368	33.8864	NA	3.79847	1.51271	2	1	9.28972	26.0552	28.7047	25.0573	99.9922	95.285	22.7609	24.6167	66.6659	72.1014
1	Ainsworth_group_1	186	Ainsworth_7	Lisa_Ainsworth	Published	15_1	Panicoideae	Panicum virgatum	NAD-ME	Monocot	Kanlow	Aci	7	Outdoor	40.02	-88.14	Plotted_field	Control	400	Control	Control	None	17.86	26.61	900	80	13	NA	LI-6400 XT	Sheet 2018 switchgrass C4 ACi data_Li & Ainsworth.xlsx	doi.org/10.3390/plants8040085	4.26815	0.265305	20.3799	NA	3.98096	1.4809	2	1	9.28972	26.0621	28.6489	25.0573	49.8182	47.5854	22.8647	24.8093	66.9409	72.6341
1	Ainsworth_group_1	186	Ainsworth_7	Lisa_Ainsworth	Published	15_1	Panicoideae	Panicum virgatum	NAD-ME	Monocot	Kanlow	Aci	7	Outdoor	40.02	-88.14	Plotted_field	Control	400	Control	Control	None	17.86	26.61	900	80	13	NA	LI-6400 XT	Sheet 2018 switchgrass C4 ACi data_Li & Ainsworth.xlsx	doi.org/10.3390/plants8040085	-0.990034	0.265686	399.507	NA	3.97363	1.47614	2	1	9.28972	26.0797	28.6657	25.0566	403.546	403.239	22.9531	24.894	67.1353	72.8122
1	Ainsworth_group_1	186	Ainsworth_7	Lisa_Ainsworth	Published	15_1	Panicoideae	Panicum virgatum	NAD-ME	Monocot	Kanlow	Aci	7	Outdoor	40.02	-88.14	Plotted_field	Control	400	Control	Control	None	17.86	26.61	900	80	13	NA	LI-6400 XT	Sheet 2018 switchgrass C4 ACi data_Li & Ainsworth.xlsx	doi.org/10.3390/plants8040085	29.3341	0.236047	271.713	NA	3.62678	1.51151	2	1	9.28972	26.0902	28.7851	25.0568	499.944	484.37	23.0435	24.8151	67.3544	72.5328
1	Ainsworth_group_1	186	Ainsworth_7	Lisa_Ainsworth	Published	15_1	Panicoideae	Panicum virgatum	NAD-ME	Monocot	Kanlow	Aci	7	Outdoor	40.02	-88.14	Plotted_field	Control	400	Control	Control	None	17.86	26.61	900	80	13	NA	LI-6400 XT	Sheet 2018 switchgrass C4 ACi data_Li & Ainsworth.xlsx	doi.org/10.3390/plants8040085	31.993	0.229152	343.269	NA	3.54566	1.52082	2	1	9.28972	26.1041	28.8408	25.0569	600.14	583.079	23.1206	24.8525	67.5191	72.5769
1	Ainsworth_group_1	153	Ainsworth_4	Lisa_Ainsworth	Published	14_1	Panicoideae	Panicum virgatum	NAD-ME	Monocot	Kanlow	Aci	4	Outdoor	40.02	-88.14	Plotted_field	Control	400	Control	Control	None	17.86	26.61	900	80	13	NA	LI-6400 XT	Sheet 2018 switchgrass C4 ACi data_Li & Ainsworth.xlsx	doi.org/10.3390/plants8040085	29.7703	0.0922403	637.064	NA	1.66097	1.7483	2	1	9.28972	25.8381	28.5137	25.0602	1200.21	1184.31	20.9835	21.7973	62.2659	64.6808
1	Ainsworth_group_1	164	Ainsworth_5	Lisa_Ainsworth	Published	14_2	Panicoideae	Panicum virgatum	NAD-ME	Monocot	Kanlow	Aci	5	Outdoor	40.02	-88.14	Plotted_field	Control	400	Control	Control	None	17.86	26.61	900	80	13	NA	LI-6400 XT	Sheet 2018 switchgrass C4 ACi data_Li & Ainsworth.xlsx	doi.org/10.3390/plants8040085	13.9794	0.180125	360.865	NA	3.12534	1.69652	2	1	9.28972	26.74	29.3124	25.1621	507.015	499.238	22.6614	24.1877	63.7525	68.0462
1	Ainsworth_group_1	186	Ainsworth_7	Lisa_Ainsworth	Published	15_1	Panicoideae	Panicum virgatum	NAD-ME	Monocot	Kanlow	Aci	7	Outdoor	40.02	-88.14	Plotted_field	Control	400	Control	Control	None	17.86	26.61	900	80	13	NA	LI-6400 XT	Sheet 2018 switchgrass C4 ACi data_Li & Ainsworth.xlsx	doi.org/10.3390/plants8040085	34.6854	0.146519	770.301	NA	2.49954	1.66181	2	1	9.28972	26.1268	29.274	25.0565	1200.03	1181.18	23.2269	24.4484	67.7439	71.3064
1	Ainsworth_group_1	112	Ainsworth_2	Lisa_Ainsworth	Published	10_2	Panicoideae	Panicum virgatum	NAD-ME	Monocot	Kanlow	Aci	2	Outdoor	40.02	-88.14	Plotted_field	Control	400	Control	Control	None	17.86	26.61	900	80	13	NA	LI-6400 XT	Sheet 2018 switchgrass C4 ACi data_Li & Ainsworth.xlsx	doi.org/10.3390/plants8040085	22.4944	0.174559	171.391	NA	2.90015	1.63389	2	1	9.28972	25.2282	26.6293	24.9401	400.24	388.451	17.4087	18.8288	53.5863	57.9577
1	Ainsworth_group_1	112	Ainsworth_2	Lisa_Ainsworth	Published	10_2	Panicoideae	Panicum virgatum	NAD-ME	Monocot	Kanlow	Aci	2	Outdoor	40.02	-88.14	Plotted_field	Control	400	Control	Control	None	17.86	26.61	900	80	13	NA	LI-6400 XT	Sheet 2018 switchgrass C4 ACi data_Li & Ainsworth.xlsx	doi.org/10.3390/plants8040085	21.2185	0.183396	95.7683	NA	3.02186	1.62172	2	1	9.28972	25.2387	26.6241	24.9396	300.2	289.174	17.4623	18.9419	53.7136	58.2648
1	Ainsworth_group_1	112	Ainsworth_2	Lisa_Ainsworth	Published	10_2	Panicoideae	Panicum virgatum	NAD-ME	Monocot	Kanlow	Aci	2	Outdoor	40.02	-88.14	Plotted_field	Control	400	Control	Control	None	17.86	26.61	900	80	13	NA	LI-6400 XT	Sheet 2018 switchgrass C4 ACi data_Li & Ainsworth.xlsx	doi.org/10.3390/plants8040085	16.4646	0.195097	50.8825	NA	3.18043	1.60627	2	1	9.28972	25.2501	26.6106	24.9389	200.077	191.556	17.5137	19.0707	53.8324	58.6183
1	Ainsworth_group_1	112	Ainsworth_2	Lisa_Ainsworth	Published	10_2	Panicoideae	Panicum virgatum	NAD-ME	Monocot	Kanlow	Aci	2	Outdoor	40.02	-88.14	Plotted_field	Control	400	Control	Control	None	17.86	26.61	900	80	13	NA	LI-6400 XT	Sheet 2018 switchgrass C4 ACi data_Li & Ainsworth.xlsx	doi.org/10.3390/plants8040085	8.77226	0.209364	25.6051	NA	3.3817	1.59367	2	1	9.28972	25.2695	26.6228	24.9386	100.073	95.5336	17.5691	19.2244	53.9366	59.0184
1	Ainsworth_group_1	112	Ainsworth_2	Lisa_Ainsworth	Published	10_2	Panicoideae	Panicum virgatum	NAD-ME	Monocot	Kanlow	Aci	2	Outdoor	40.02	-88.14	Plotted_field	Control	400	Control	Control	None	17.86	26.61	900	80	13	NA	LI-6400 XT	Sheet 2018 switchgrass C4 ACi data_Li & Ainsworth.xlsx	doi.org/10.3390/plants8040085	4.54339	0.223872	13.7614	NA	3.58334	1.58161	2	1	9.28972	25.2971	26.6387	24.9381	50.0589	47.7061	17.6243	19.378	54.0206	59.3958
1	Ainsworth_group_1	112	Ainsworth_2	Lisa_Ainsworth	Published	10_2	Panicoideae	Panicum virgatum	NAD-ME	Monocot	Kanlow	Aci	2	Outdoor	40.02	-88.14	Plotted_field	Control	400	Control	Control	None	17.86	26.61	900	80	13	NA	LI-6400 XT	Sheet 2018 switchgrass C4 ACi data_Li & Ainsworth.xlsx	doi.org/10.3390/plants8040085	19.3435	0.222295	239.468	NA	3.54983	1.57773	2	1	9.28972	25.3092	26.6309	24.938	400.095	389.751	17.6629	19.4002	54.1018	59.4232
1	Ainsworth_group_1	112	Ainsworth_2	Lisa_Ainsworth	Published	10_2	Panicoideae	Panicum virgatum	NAD-ME	Monocot	Kanlow	Aci	2	Outdoor	40.02	-88.14	Plotted_field	Control	400	Control	Control	None	17.86	26.61	900	80	13	NA	LI-6400 XT	Sheet 2018 switchgrass C4 ACi data_Li & Ainsworth.xlsx	doi.org/10.3390/plants8040085	27.8	0.206877	255.454	NA	3.36313	1.60341	2	1	9.28972	25.3308	26.7416	24.9373	499.053	484.365	17.7258	19.3718	54.2257	59.2609
1	Ainsworth_group_1	164	Ainsworth_5	Lisa_Ainsworth	Published	14_2	Panicoideae	Panicum virgatum	NAD-ME	Monocot	Kanlow	Aci	5	Outdoor	40.02	-88.14	Plotted_field	Control	400	Control	Control	None	17.86	26.61	900	80	13	NA	LI-6400 XT	Sheet 2018 switchgrass C4 ACi data_Li & Ainsworth.xlsx	doi.org/10.3390/plants8040085	13.6938	0.173074	60.4262	NA	3.07569	1.73633	2	1	9.28972	26.7237	29.3616	25.1614	199.845	192.696	22.4027	23.905	63.0811	67.3115
1	Ainsworth_group_1	164	Ainsworth_5	Lisa_Ainsworth	Published	14_2	Panicoideae	Panicum virgatum	NAD-ME	Monocot	Kanlow	Aci	5	Outdoor	40.02	-88.14	Plotted_field	Control	400	Control	Control	None	17.86	26.61	900	80	13	NA	LI-6400 XT	Sheet 2018 switchgrass C4 ACi data_Li & Ainsworth.xlsx	doi.org/10.3390/plants8040085	7.47436	0.180306	27.0288	NA	3.18376	1.72645	2	1	9.28972	26.7333	29.3699	25.1614	100.121	96.2272	22.4696	24.0245	63.2341	67.61
1	Ainsworth_group_1	164	Ainsworth_5	Lisa_Ainsworth	Published	14_2	Panicoideae	Panicum virgatum	NAD-ME	Monocot	Kanlow	Aci	5	Outdoor	40.02	-88.14	Plotted_field	Control	400	Control	Control	None	17.86	26.61	900	80	13	NA	LI-6400 XT	Sheet 2018 switchgrass C4 ACi data_Li & Ainsworth.xlsx	doi.org/10.3390/plants8040085	3.41562	0.190797	18.001	NA	3.31051	1.69842	2	1	9.28972	26.7239	29.3015	25.1627	49.87	48.081	22.5268	24.1435	63.4311	67.9833
1	Ainsworth_group_1	164	Ainsworth_5	Lisa_Ainsworth	Published	14_2	Panicoideae	Panicum virgatum	NAD-ME	Monocot	Kanlow	Aci	5	Outdoor	40.02	-88.14	Plotted_field	Control	400	Control	Control	None	17.86	26.61	900	80	13	NA	LI-6400 XT	Sheet 2018 switchgrass C4 ACi data_Li & Ainsworth.xlsx	doi.org/10.3390/plants8040085	14.1071	0.187445	261.054	NA	3.24862	1.69572	2	1	9.28972	26.7369	29.3069	25.162	400.471	392.772	22.5985	24.1849	63.5804	68.0439
1	Ainsworth_group_1	175	Ainsworth_6	Lisa_Ainsworth	Published	14_3	Panicoideae	Panicum virgatum	NAD-ME	Monocot	Kanlow	Aci	6	Outdoor	40.02	-88.14	Plotted_field	Control	400	Control	Control	None	17.86	26.61	900	80	13	NA	LI-6400 XT	Sheet 2018 switchgrass C4 ACi data_Li & Ainsworth.xlsx	doi.org/10.3390/plants8040085	4.33795	0.221123	14.9326	NA	3.58945	1.59971	2	1	9.28972	25.9428	27.5764	25.1684	50.048	47.7921	19.4449	21.2024	57.3362	62.5187
1	Ainsworth_group_1	164	Ainsworth_5	Lisa_Ainsworth	Published	14_2	Panicoideae	Panicum virgatum	NAD-ME	Monocot	Kanlow	Aci	5	Outdoor	40.02	-88.14	Plotted_field	Control	400	Control	Control	None	17.86	26.61	900	80	13	NA	LI-6400 XT	Sheet 2018 switchgrass C4 ACi data_Li & Ainsworth.xlsx	doi.org/10.3390/plants8040085	27.1462	0.172267	316.488	NA	3.02506	1.71537	2	1	9.28972	26.761	29.4037	25.1613	599.968	585.496	22.7382	24.2154	63.8901	68.041
1	Ainsworth_group_1	164	Ainsworth_5	Lisa_Ainsworth	Published	14_2	Panicoideae	Panicum virgatum	NAD-ME	Monocot	Kanlow	Aci	5	Outdoor	40.02	-88.14	Plotted_field	Control	400	Control	Control	None	17.86	26.61	900	80	13	NA	LI-6400 XT	Sheet 2018 switchgrass C4 ACi data_Li & Ainsworth.xlsx	doi.org/10.3390/plants8040085	29.0729	0.153382	459.165	NA	2.71661	1.72664	2	1	9.28972	26.7383	29.4096	25.1608	800.213	784.597	22.7906	24.1173	64.1192	67.8519
1	Ainsworth_group_1	164	Ainsworth_5	Lisa_Ainsworth	Published	14_2	Panicoideae	Panicum virgatum	NAD-ME	Monocot	Kanlow	Aci	5	Outdoor	40.02	-88.14	Plotted_field	Control	400	Control	Control	None	17.86	26.61	900	80	13	NA	LI-6400 XT	Sheet 2018 switchgrass C4 ACi data_Li & Ainsworth.xlsx	doi.org/10.3390/plants8040085	28.868	0.134241	612.809	NA	2.40708	1.74452	2	1	9.28972	26.6878	29.4239	25.1612	999.969	984.336	22.7966	23.9724	64.3238	67.6414
1	Ainsworth_group_1	197	Ainsworth_8	Lisa_Ainsworth	Published	15_2	Panicoideae	Panicum virgatum	NAD-ME	Monocot	Kanlow	Aci	8	Outdoor	40.02	-88.14	Plotted_field	Control	400	Control	Control	None	17.86	26.61	900	80	13	NA	LI-6400 XT	Sheet 2018 switchgrass C4 ACi data_Li & Ainsworth.xlsx	doi.org/10.3390/plants8040085	35.0736	0.18417	649.287	NA	3.04032	1.61409	2	1	9.28972	26.1513	29.2587	25.0545	1000.08	981.063	23.4128	24.8945	68.1835	72.4987
1	Ainsworth_group_1	197	Ainsworth_8	Lisa_Ainsworth	Published	15_2	Panicoideae	Panicum virgatum	NAD-ME	Monocot	Kanlow	Aci	8	Outdoor	40.02	-88.14	Plotted_field	Control	400	Control	Control	None	17.86	26.61	900	80	13	NA	LI-6400 XT	Sheet 2018 switchgrass C4 ACi data_Li & Ainsworth.xlsx	doi.org/10.3390/plants8040085	34.7787	0.21791	503.983	NA	3.49504	1.57371	2	1	9.28972	26.1882	29.2052	25.0543	800.044	781.297	23.4715	25.1743	68.2071	73.1554
1	Ainsworth_group_1	197	Ainsworth_8	Lisa_Ainsworth	Published	15_2	Panicoideae	Panicum virgatum	NAD-ME	Monocot	Kanlow	Aci	8	Outdoor	40.02	-88.14	Plotted_field	Control	400	Control	Control	None	17.86	26.61	900	80	13	NA	LI-6400 XT	Sheet 2018 switchgrass C4 ACi data_Li & Ainsworth.xlsx	doi.org/10.3390/plants8040085	23.1224	0.252873	231.045	NA	3.9655	1.54464	2	1	9.28972	26.1983	29.0972	25.0554	401.04	388.713	23.2774	25.2095	67.609	73.2205
1	Ainsworth_group_1	164	Ainsworth_5	Lisa_Ainsworth	Published	14_2	Panicoideae	Panicum virgatum	NAD-ME	Monocot	Kanlow	Aci	5	Outdoor	40.02	-88.14	Plotted_field	Control	400	Control	Control	None	17.86	26.61	900	80	13	NA	LI-6400 XT	Sheet 2018 switchgrass C4 ACi data_Li & Ainsworth.xlsx	doi.org/10.3390/plants8040085	19.3534	0.164426	190.838	NA	2.93458	1.74257	2	1	9.28972	26.6894	29.3127	25.1629	400.7	390.442	22.2905	23.7242	62.8954	66.9407
1	Ainsworth_group_1	164	Ainsworth_5	Lisa_Ainsworth	Published	14_2	Panicoideae	Panicum virgatum	NAD-ME	Monocot	Kanlow	Aci	5	Outdoor	40.02	-88.14	Plotted_field	Control	400	Control	Control	None	17.86	26.61	900	80	13	NA	LI-6400 XT	Sheet 2018 switchgrass C4 ACi data_Li & Ainsworth.xlsx	doi.org/10.3390/plants8040085	18.8303	0.165936	99.9849	NA	2.95513	1.739	2	1	9.28972	26.7006	29.3203	25.1631	299.822	289.969	22.3348	23.7784	62.9782	67.0491
1	Ainsworth_group_1	175	Ainsworth_6	Lisa_Ainsworth	Published	14_3	Panicoideae	Panicum virgatum	NAD-ME	Monocot	Kanlow	Aci	6	Outdoor	40.02	-88.14	Plotted_field	Control	400	Control	Control	None	17.86	26.61	900	80	13	NA	LI-6400 XT	Sheet 2018 switchgrass C4 ACi data_Li & Ainsworth.xlsx	doi.org/10.3390/plants8040085	23.2861	0.188005	179.412	NA	2.97948	1.5576	2	1	9.28972	25.8474	27.1516	25.1698	400.569	388.343	19.2487	20.708	57.0838	61.4116
1	Ainsworth_group_1	175	Ainsworth_6	Lisa_Ainsworth	Published	14_3	Panicoideae	Panicum virgatum	NAD-ME	Monocot	Kanlow	Aci	6	Outdoor	40.02	-88.14	Plotted_field	Control	400	Control	Control	None	17.86	26.61	900	80	13	NA	LI-6400 XT	Sheet 2018 switchgrass C4 ACi data_Li & Ainsworth.xlsx	doi.org/10.3390/plants8040085	20.7384	0.185756	102.093	NA	3.08276	1.63012	2	1	9.28972	25.8767	27.5351	25.1683	299.882	289.062	19.2917	20.8018	57.1187	61.5896
1	Ainsworth_group_1	175	Ainsworth_6	Lisa_Ainsworth	Published	14_3	Panicoideae	Panicum virgatum	NAD-ME	Monocot	Kanlow	Aci	6	Outdoor	40.02	-88.14	Plotted_field	Control	400	Control	Control	None	17.86	26.61	900	80	13	NA	LI-6400 XT	Sheet 2018 switchgrass C4 ACi data_Li & Ainsworth.xlsx	doi.org/10.3390/plants8040085	16.3311	0.196228	52.6319	NA	3.24621	1.62653	2	1	9.28972	25.901	27.5764	25.1689	199.969	191.49	19.3388	20.9285	57.1746	61.8745
1	Ainsworth_group_1	175	Ainsworth_6	Lisa_Ainsworth	Published	14_3	Panicoideae	Panicum virgatum	NAD-ME	Monocot	Kanlow	Aci	6	Outdoor	40.02	-88.14	Plotted_field	Control	400	Control	Control	None	17.86	26.61	900	80	13	NA	LI-6400 XT	Sheet 2018 switchgrass C4 ACi data_Li & Ainsworth.xlsx	doi.org/10.3390/plants8040085	8.65063	0.209602	26.7167	NA	3.43803	1.61471	2	1	9.28972	25.9255	27.5864	25.1665	100.156	95.6641	19.388	21.0716	57.2314	62.2011
1	Ainsworth_group_1	197	Ainsworth_8	Lisa_Ainsworth	Published	15_2	Panicoideae	Panicum virgatum	NAD-ME	Monocot	Kanlow	Aci	8	Outdoor	40.02	-88.14	Plotted_field	Control	400	Control	Control	None	17.86	26.61	900	80	13	NA	LI-6400 XT	Sheet 2018 switchgrass C4 ACi data_Li & Ainsworth.xlsx	doi.org/10.3390/plants8040085	19.6722	0.279145	70.7177	NA	4.28636	1.5164	2	1	9.28972	26.2217	29.083	25.0545	199.895	189.657	23.3745	25.4623	67.7939	73.8492
1	Ainsworth_group_1	175	Ainsworth_6	Lisa_Ainsworth	Published	14_3	Panicoideae	Panicum virgatum	NAD-ME	Monocot	Kanlow	Aci	6	Outdoor	40.02	-88.14	Plotted_field	Control	400	Control	Control	None	17.86	26.61	900	80	13	NA	LI-6400 XT	Sheet 2018 switchgrass C4 ACi data_Li & Ainsworth.xlsx	doi.org/10.3390/plants8040085	16.2771	0.221026	261.672	NA	3.61642	1.6122	2	1	9.28972	26.0061	27.6627	25.17	399.463	390.614	19.495	21.2656	57.2689	62.4702
1	Ainsworth_group_1	175	Ainsworth_6	Lisa_Ainsworth	Published	14_3	Panicoideae	Panicum virgatum	NAD-ME	Monocot	Kanlow	Aci	6	Outdoor	40.02	-88.14	Plotted_field	Control	400	Control	Control	None	17.86	26.61	900	80	13	NA	LI-6400 XT	Sheet 2018 switchgrass C4 ACi data_Li & Ainsworth.xlsx	doi.org/10.3390/plants8040085	14.3601	0.202783	368.607	NA	3.45933	1.67725	2	1	9.28972	26.0931	27.9601	25.1668	504.091	496.049	19.5715	21.2651	57.2027	62.1526
1	Ainsworth_group_1	175	Ainsworth_6	Lisa_Ainsworth	Published	14_3	Panicoideae	Panicum virgatum	NAD-ME	Monocot	Kanlow	Aci	6	Outdoor	40.02	-88.14	Plotted_field	Control	400	Control	Control	None	17.86	26.61	900	80	13	NA	LI-6400 XT	Sheet 2018 switchgrass C4 ACi data_Li & Ainsworth.xlsx	doi.org/10.3390/plants8040085	27.9976	0.179158	317.802	NA	3.181	1.74087	2	1	9.28972	26.1619	28.2399	25.1659	599.94	585.004	19.6926	21.25	57.3255	61.859
1	Ainsworth_group_1	175	Ainsworth_6	Lisa_Ainsworth	Published	14_3	Panicoideae	Panicum virgatum	NAD-ME	Monocot	Kanlow	Aci	6	Outdoor	40.02	-88.14	Plotted_field	Control	400	Control	Control	None	17.86	26.61	900	80	13	NA	LI-6400 XT	Sheet 2018 switchgrass C4 ACi data_Li & Ainsworth.xlsx	doi.org/10.3390/plants8040085	29.7604	0.132932	403.147	NA	2.532	1.85773	2	1	9.28972	26.2181	28.672	25.1682	799.931	784.051	19.8176	21.0575	57.5	61.0975
1	Ainsworth_group_1	197	Ainsworth_8	Lisa_Ainsworth	Published	15_2	Panicoideae	Panicum virgatum	NAD-ME	Monocot	Kanlow	Aci	8	Outdoor	40.02	-88.14	Plotted_field	Control	400	Control	Control	None	17.86	26.61	900	80	13	NA	LI-6400 XT	Sheet 2018 switchgrass C4 ACi data_Li & Ainsworth.xlsx	doi.org/10.3390/plants8040085	32.8807	0.254446	359.145	NA	3.97648	1.53923	2	1	9.28972	26.2238	29.1714	25.0529	600.398	582.806	23.5035	25.4403	68.1609	73.7778
1	Ainsworth_group_1	197	Ainsworth_8	Lisa_Ainsworth	Published	15_2	Panicoideae	Panicum virgatum	NAD-ME	Monocot	Kanlow	Aci	8	Outdoor	40.02	-88.14	Plotted_field	Control	400	Control	Control	None	17.86	26.61	900	80	13	NA	LI-6400 XT	Sheet 2018 switchgrass C4 ACi data_Li & Ainsworth.xlsx	doi.org/10.3390/plants8040085	10.7198	0.29985	34.1144	NA	4.51166	1.48906	2	1	9.28972	26.2227	29.038	25.0546	100.058	94.4869	23.4347	25.6318	67.9649	74.3369
1	Ainsworth_group_1	197	Ainsworth_8	Lisa_Ainsworth	Published	15_2	Panicoideae	Panicum virgatum	NAD-ME	Monocot	Kanlow	Aci	8	Outdoor	40.02	-88.14	Plotted_field	Control	400	Control	Control	None	17.86	26.61	900	80	13	NA	LI-6400 XT	Sheet 2018 switchgrass C4 ACi data_Li & Ainsworth.xlsx	doi.org/10.3390/plants8040085	5.28691	0.32601	19.7955	NA	4.79318	1.45889	2	1	9.28972	26.2245	28.9812	25.054	50.0915	47.3357	23.4703	25.8041	68.0571	74.8244
1	Ainsworth_group_1	197	Ainsworth_8	Lisa_Ainsworth	Published	15_2	Panicoideae	Panicum virgatum	NAD-ME	Monocot	Kanlow	Aci	8	Outdoor	40.02	-88.14	Plotted_field	Control	400	Control	Control	None	17.86	26.61	900	80	13	NA	LI-6400 XT	Sheet 2018 switchgrass C4 ACi data_Li & Ainsworth.xlsx	doi.org/10.3390/plants8040085	22.33	0.258753	141.775	NA	4.03639	1.53733	2	1	9.28972	26.2077	29.0983	25.0539	300.388	288.645	23.3209	25.2873	67.6943	73.4022
1	Ainsworth_group_1	197	Ainsworth_8	Lisa_Ainsworth	Published	15_2	Panicoideae	Panicum virgatum	NAD-ME	Monocot	Kanlow	Aci	8	Outdoor	40.02	-88.14	Plotted_field	Control	400	Control	Control	None	17.86	26.61	900	80	13	NA	LI-6400 XT	Sheet 2018 switchgrass C4 ACi data_Li & Ainsworth.xlsx	doi.org/10.3390/plants8040085	36.8062	0.264124	242.602	NA	4.11189	1.53491	2	1	9.28972	26.2393	29.1788	25.0546	499.598	480.215	23.4972	25.4999	68.0844	73.8873
1	Ainsworth_group_1	197	Ainsworth_8	Lisa_Ainsworth	Published	15_2	Panicoideae	Panicum virgatum	NAD-ME	Monocot	Kanlow	Aci	8	Outdoor	40.02	-88.14	Plotted_field	Control	400	Control	Control	None	17.86	26.61	900	80	13	NA	LI-6400 XT	Sheet 2018 switchgrass C4 ACi data_Li & Ainsworth.xlsx	doi.org/10.3390/plants8040085	4.5183	0.306514	366.809	NA	4.56981	1.47657	2	1	9.28972	26.2274	29.0123	25.054	403.643	400.471	23.4709	25.6961	68.0543	74.5065
2	Ainsworth_group_2	13	Ainsworth_11	Lisa_Ainsworth	Published	10_6_2	Panicoideae	Sorghum bicolor	NADP-ME	Monocot	Pl329597	Aci	2	Outdoor	40.02	-88.14	Plotted_field	Control	400	Control	Control	None	17.86	26.61	Natural	NA	13	NA	LI-6400 XT	Sheet 2018 sorghum C4 ACi data_Li & Ainsworth.xlsx	doi.org/10.1111/gcb.16108; doi/10.1111/pce.13962	27.6046	0.318306	40.1877	NA	4.81262	1.50223	2	1	9.28972	25.9408	28.5421	25.0347	200.099	185.83	21.9781	24.329	64.8608	71.7987
2	Ainsworth_group_2	2	Ainsworth_10	Lisa_Ainsworth	Published	10_6_1	Panicoideae	Sorghum bicolor	NADP-ME	Monocot	Pl329597	Aci	1	Outdoor	40.02	-88.14	Plotted_field	Control	400	Control	Control	None	17.86	26.61	Natural	NA	13	NA	LI-6400 XT	Sheet 2018 sorghum C4 ACi data_Li & Ainsworth.xlsx	doi.org/10.1111/gcb.16108; doi/10.1111/pce.13962	17.4553	0.417935	20.2772	NA	5.62968	1.35084	2	1	9.28972	26.0932	28.711	25.0363	99.8963	90.9208	23.5011	26.2396	68.7424	76.7528
2	Ainsworth_group_2	79	Ainsworth_17	Lisa_Ainsworth	Published	15_10_2	Panicoideae	Sorghum bicolor	NADP-ME	Monocot	Pl329597	Aci	8	Outdoor	40.02	-88.14	Plotted_field	Control	400	Control	Control	None	17.86	26.61	Natural	NA	13	NA	LI-6400 XT	Sheet 2018 sorghum C4 ACi data_Li & Ainsworth.xlsx	doi.org/10.1111/gcb.16108; doi/10.1111/pce.13962	40.287	0.200583	45.2196	NA	3.72611	1.84366	2	1	9.28972	25.5825	28.3915	25.0433	399.829	378.939	18.5352	20.3639	56.3698	61.9312
2	Ainsworth_group_2	68	Ainsworth_16	Lisa_Ainsworth	Published	15_10_1	Panicoideae	Sorghum bicolor	NADP-ME	Monocot	Pl329597	Aci	7	Outdoor	40.02	-88.14	Plotted_field	Control	400	Control	Control	None	17.86	26.61	Natural	NA	13	NA	LI-6400 XT	Sheet 2018 sorghum C4 ACi data_Li & Ainsworth.xlsx	doi.org/10.1111/gcb.16108; doi/10.1111/pce.13962	41.7315	0.376857	189.64	NA	4.24342	1.14298	2	1	9.28972	25.6815	25.0851	24.9284	399.9	378.265	18.4176	20.4926	55.7198	61.9975
2	Ainsworth_group_2	68	Ainsworth_16	Lisa_Ainsworth	Published	15_10_1	Panicoideae	Sorghum bicolor	NADP-ME	Monocot	Pl329597	Aci	7	Outdoor	40.02	-88.14	Plotted_field	Control	400	Control	Control	None	17.86	26.61	Natural	NA	13	NA	LI-6400 XT	Sheet 2018 sorghum C4 ACi data_Li & Ainsworth.xlsx	doi.org/10.1111/gcb.16108; doi/10.1111/pce.13962	34.0689	0.377307	128.984	NA	4.27235	1.14949	2	1	9.28972	25.6367	25.0837	24.9273	299.946	282.336	18.336	20.4253	55.6202	61.958
2	Ainsworth_group_2	2	Ainsworth_10	Lisa_Ainsworth	Published	10_6_1	Panicoideae	Sorghum bicolor	NADP-ME	Monocot	Pl329597	Aci	1	Outdoor	40.02	-88.14	Plotted_field	Control	400	Control	Control	None	17.86	26.61	Natural	NA	13	NA	LI-6400 XT	Sheet 2018 sorghum C4 ACi data_Li & Ainsworth.xlsx	doi.org/10.1111/gcb.16108; doi/10.1111/pce.13962	8.60971	0.444147	12.5755	NA	5.85308	1.3251	2	1	9.28972	26.1062	28.667	25.0315	49.9324	45.4982	23.5505	26.3973	68.8343	77.155
2	Ainsworth_group_2	46	Ainsworth_14	Lisa_Ainsworth	Published	14_10_1	Panicoideae	Sorghum bicolor	NADP-ME	Monocot	Pl329597	Aci	5	Outdoor	40.02	-88.14	Plotted_field	Control	400	Control	Control	None	17.86	26.61	Natural	NA	13	NA	LI-6400 XT	Sheet 2018 sorghum C4 ACi data_Li & Ainsworth.xlsx	doi.org/10.1111/gcb.16108; doi/10.1111/pce.13962	21.7623	0.236456	34.6775	NA	4.4889	1.87973	2	1	9.28972	26.329	30.0651	24.923	199.919	188.608	21.8001	23.992	63.2964	69.6605
2	Ainsworth_group_2	2	Ainsworth_10	Lisa_Ainsworth	Published	10_6_1	Panicoideae	Sorghum bicolor	NADP-ME	Monocot	Pl329597	Aci	1	Outdoor	40.02	-88.14	Plotted_field	Control	400	Control	Control	None	17.86	26.61	Natural	NA	13	NA	LI-6400 XT	Sheet 2018 sorghum C4 ACi data_Li & Ainsworth.xlsx	doi.org/10.1111/gcb.16108; doi/10.1111/pce.13962	32.598	0.378821	38.1725	NA	5.27535	1.391	2	1	9.28972	26.0821	28.7877	25.0343	199.982	183.214	23.4445	26.0113	68.6256	76.1388
2	Ainsworth_group_2	35	Ainsworth_13	Lisa_Ainsworth	Published	11_10_2	Panicoideae	Sorghum bicolor	NADP-ME	Monocot	Pl329597	Aci	4	Outdoor	40.02	-88.14	Plotted_field	Control	400	Control	Control	None	17.86	26.61	Natural	NA	13	NA	LI-6400 XT	Sheet 2018 sorghum C4 ACi data_Li & Ainsworth.xlsx	doi.org/10.1111/gcb.16108; doi/10.1111/pce.13962	30.9491	0.210095	39.258	NA	3.53396	1.66188	2	1	9.28972	25.8301	28.9158	25.0434	299.925	283.952	21.7283	23.4536	64.9061	70.0597
2	Ainsworth_group_2	24	Ainsworth_12	Lisa_Ainsworth	Published	11_10_1	Panicoideae	Sorghum bicolor	NADP-ME	Monocot	Pl329597	Aci	3	Outdoor	40.02	-88.14	Plotted_field	Control	400	Control	Control	None	17.86	26.61	Natural	NA	13	NA	LI-6400 XT	Sheet 2018 sorghum C4 ACi data_Li & Ainsworth.xlsx	doi.org/10.1111/gcb.16108; doi/10.1111/pce.13962	28.5402	0.295838	24.5569	NA	4.03872	1.35659	2	1	9.28972	26.0162	29.1265	25.0378	200.11	185.478	25.0716	27.0347	73.9914	79.7848
2	Ainsworth_group_2	13	Ainsworth_11	Lisa_Ainsworth	Published	10_6_2	Panicoideae	Sorghum bicolor	NADP-ME	Monocot	Pl329597	Aci	2	Outdoor	40.02	-88.14	Plotted_field	Control	400	Control	Control	None	17.86	26.61	Natural	NA	13	NA	LI-6400 XT	Sheet 2018 sorghum C4 ACi data_Li & Ainsworth.xlsx	doi.org/10.1111/gcb.16108; doi/10.1111/pce.13962	14.2066	0.33937	22.1049	NA	5.0228	1.47371	2	1	9.28972	25.9321	28.4906	25.0393	99.9248	92.5791	22.0454	24.4986	65.0929	72.3363
2	Ainsworth_group_2	13	Ainsworth_11	Lisa_Ainsworth	Published	10_6_2	Panicoideae	Sorghum bicolor	NADP-ME	Monocot	Pl329597	Aci	2	Outdoor	40.02	-88.14	Plotted_field	Control	400	Control	Control	None	17.86	26.61	Natural	NA	13	NA	LI-6400 XT	Sheet 2018 sorghum C4 ACi data_Li & Ainsworth.xlsx	doi.org/10.1111/gcb.16108; doi/10.1111/pce.13962	6.96245	0.356785	13.4691	NA	5.21499	1.4579	2	1	9.28972	25.9761	28.5386	25.0362	50.0497	46.4426	22.2192	24.7655	65.4415	72.941
2	Ainsworth_group_2	2	Ainsworth_10	Lisa_Ainsworth	Published	10_6_1	Panicoideae	Sorghum bicolor	NADP-ME	Monocot	Pl329597	Aci	1	Outdoor	40.02	-88.14	Plotted_field	Control	400	Control	Control	None	17.86	26.61	Natural	NA	13	NA	LI-6400 XT	Sheet 2018 sorghum C4 ACi data_Li & Ainsworth.xlsx	doi.org/10.1111/gcb.16108; doi/10.1111/pce.13962	46.9412	0.428969	187.426	NA	5.67756	1.32879	2	1	9.28972	26.1169	28.662	25.0312	400.146	375.631	23.5873	26.3488	68.898	76.9643
2	Ainsworth_group_2	2	Ainsworth_10	Lisa_Ainsworth	Published	10_6_1	Panicoideae	Sorghum bicolor	NADP-ME	Monocot	Pl329597	Aci	1	Outdoor	40.02	-88.14	Plotted_field	Control	400	Control	Control	None	17.86	26.61	Natural	NA	13	NA	LI-6400 XT	Sheet 2018 sorghum C4 ACi data_Li & Ainsworth.xlsx	doi.org/10.1111/gcb.16108; doi/10.1111/pce.13962	54.9413	0.400008	333.098	NA	5.37878	1.3461	2	1	9.28972	26.0983	28.6695	25.0334	600.026	571.046	23.5747	26.1913	68.938	76.5894
2	Ainsworth_group_2	46	Ainsworth_14	Lisa_Ainsworth	Published	14_10_1	Panicoideae	Sorghum bicolor	NADP-ME	Monocot	Pl329597	Aci	5	Outdoor	40.02	-88.14	Plotted_field	Control	400	Control	Control	None	17.86	26.61	Natural	NA	13	NA	LI-6400 XT	Sheet 2018 sorghum C4 ACi data_Li & Ainsworth.xlsx	doi.org/10.1111/gcb.16108; doi/10.1111/pce.13962	30.8844	0.220923	50.4329	NA	4.28344	1.91674	2	1	9.28972	26.3263	30.135	24.9235	300.016	283.956	21.7011	23.7931	63.02	69.0952
2	Ainsworth_group_2	57	Ainsworth_15	Lisa_Ainsworth	Published	14_10_2	Panicoideae	Sorghum bicolor	NADP-ME	Monocot	Pl329597	Aci	6	Outdoor	40.02	-88.14	Plotted_field	Control	400	Control	Control	None	17.86	26.61	Natural	NA	13	NA	LI-6400 XT	Sheet 2018 sorghum C4 ACi data_Li & Ainsworth.xlsx	doi.org/10.1111/gcb.16108; doi/10.1111/pce.13962	30.877	0.224754	53.3104	NA	4.937	2.16394	2	1	9.28972	28.1114	31.459	26.9687	299.878	283.719	22.3241	24.7344	58.2913	64.585
2	Ainsworth_group_2	57	Ainsworth_15	Lisa_Ainsworth	Published	14_10_2	Panicoideae	Sorghum bicolor	NADP-ME	Monocot	Pl329597	Aci	6	Outdoor	40.02	-88.14	Plotted_field	Control	400	Control	Control	None	17.86	26.61	Natural	NA	13	NA	LI-6400 XT	Sheet 2018 sorghum C4 ACi data_Li & Ainsworth.xlsx	doi.org/10.1111/gcb.16108; doi/10.1111/pce.13962	21.7149	0.243512	38.7514	NA	5.27945	2.14	2	1	9.28972	28.2127	31.4245	27.0742	200.034	188.664	22.3054	24.8826	57.902	64.592
2	Ainsworth_group_2	2	Ainsworth_10	Lisa_Ainsworth	Published	10_6_1	Panicoideae	Sorghum bicolor	NADP-ME	Monocot	Pl329597	Aci	1	Outdoor	40.02	-88.14	Plotted_field	Control	400	Control	Control	None	17.86	26.61	Natural	NA	13	NA	LI-6400 XT	Sheet 2018 sorghum C4 ACi data_Li & Ainsworth.xlsx	doi.org/10.1111/gcb.16108; doi/10.1111/pce.13962	48.5141	0.300705	103.311	NA	4.66458	1.53639	2	1	9.28972	26.1312	29.2183	25.0355	399.861	374.697	23.2823	25.558	67.9486	74.59
2	Ainsworth_group_2	2	Ainsworth_10	Lisa_Ainsworth	Published	10_6_1	Panicoideae	Sorghum bicolor	NADP-ME	Monocot	Pl329597	Aci	1	Outdoor	40.02	-88.14	Plotted_field	Control	400	Control	Control	None	17.86	26.61	Natural	NA	13	NA	LI-6400 XT	Sheet 2018 sorghum C4 ACi data_Li & Ainsworth.xlsx	doi.org/10.1111/gcb.16108; doi/10.1111/pce.13962	43.3085	0.335662	60.558	NA	4.95652	1.46801	2	1	9.28972	26.1339	29.0562	25.0275	299.822	277.501	23.4508	25.8627	68.4335	75.472
2	Ainsworth_group_2	13	Ainsworth_11	Lisa_Ainsworth	Published	10_6_2	Panicoideae	Sorghum bicolor	NADP-ME	Monocot	Pl329597	Aci	2	Outdoor	40.02	-88.14	Plotted_field	Control	400	Control	Control	None	17.86	26.61	Natural	NA	13	NA	LI-6400 XT	Sheet 2018 sorghum C4 ACi data_Li & Ainsworth.xlsx	doi.org/10.1111/gcb.16108; doi/10.1111/pce.13962	38.256	0.29363	61.8647	NA	4.57466	1.54404	2	1	9.28972	25.9557	28.616	25.0392	300.142	280.346	21.8421	24.0774	64.4024	70.9934
2	Ainsworth_group_2	24	Ainsworth_12	Lisa_Ainsworth	Published	11_10_1	Panicoideae	Sorghum bicolor	NADP-ME	Monocot	Pl329597	Aci	3	Outdoor	40.02	-88.14	Plotted_field	Control	400	Control	Control	None	17.86	26.61	Natural	NA	13	NA	LI-6400 XT	Sheet 2018 sorghum C4 ACi data_Li & Ainsworth.xlsx	doi.org/10.1111/gcb.16108; doi/10.1111/pce.13962	39.7981	0.27402	37.6652	NA	3.8248	1.38426	2	1	9.28972	25.9795	29.0902	25.0394	299.963	279.547	24.8105	26.6703	73.3841	78.8849
2	Ainsworth_group_2	46	Ainsworth_14	Lisa_Ainsworth	Published	14_10_1	Panicoideae	Sorghum bicolor	NADP-ME	Monocot	Pl329597	Aci	5	Outdoor	40.02	-88.14	Plotted_field	Control	400	Control	Control	None	17.86	26.61	Natural	NA	13	NA	LI-6400 XT	Sheet 2018 sorghum C4 ACi data_Li & Ainsworth.xlsx	doi.org/10.1111/gcb.16108; doi/10.1111/pce.13962	38.6488	0.211111	73.9863	NA	4.12488	1.92984	2	1	9.28972	26.305	30.1119	24.9247	399.955	379.835	21.5898	23.6048	62.7764	68.6352
2	Ainsworth_group_2	79	Ainsworth_17	Lisa_Ainsworth	Published	15_10_2	Panicoideae	Sorghum bicolor	NADP-ME	Monocot	Pl329597	Aci	8	Outdoor	40.02	-88.14	Plotted_field	Control	400	Control	Control	None	17.86	26.61	Natural	NA	13	NA	LI-6400 XT	Sheet 2018 sorghum C4 ACi data_Li & Ainsworth.xlsx	doi.org/10.1111/gcb.16108; doi/10.1111/pce.13962	47.5829	0.168627	106.095	NA	3.286	1.92657	2	1	9.28972	25.6754	28.8698	25.0438	600.169	575.385	19.0106	20.6228	57.5098	62.3869
2	Ainsworth_group_2	35	Ainsworth_13	Lisa_Ainsworth	Published	11_10_2	Panicoideae	Sorghum bicolor	NADP-ME	Monocot	Pl329597	Aci	4	Outdoor	40.02	-88.14	Plotted_field	Control	400	Control	Control	None	17.86	26.61	Natural	NA	13	NA	LI-6400 XT	Sheet 2018 sorghum C4 ACi data_Li & Ainsworth.xlsx	doi.org/10.1111/gcb.16108; doi/10.1111/pce.13962	22.7056	0.238978	29.9288	NA	3.89075	1.61313	2	1	9.28972	25.8611	28.8643	25.0411	199.916	188.199	21.9254	23.8241	65.3712	71.0322
2	Ainsworth_group_2	24	Ainsworth_12	Lisa_Ainsworth	Published	11_10_1	Panicoideae	Sorghum bicolor	NADP-ME	Monocot	Pl329597	Aci	3	Outdoor	40.02	-88.14	Plotted_field	Control	400	Control	Control	None	17.86	26.61	Natural	NA	13	NA	LI-6400 XT	Sheet 2018 sorghum C4 ACi data_Li & Ainsworth.xlsx	doi.org/10.1111/gcb.16108; doi/10.1111/pce.13962	14.8667	0.318053	14.1975	NA	4.26495	1.33519	2	1	9.28972	26.0558	29.2	25.0402	99.9786	92.355	25.3506	27.4228	74.6384	80.7394
2	Ainsworth_group_2	24	Ainsworth_12	Lisa_Ainsworth	Published	11_10_1	Panicoideae	Sorghum bicolor	NADP-ME	Monocot	Pl329597	Aci	3	Outdoor	40.02	-88.14	Plotted_field	Control	400	Control	Control	None	17.86	26.61	Natural	NA	13	NA	LI-6400 XT	Sheet 2018 sorghum C4 ACi data_Li & Ainsworth.xlsx	doi.org/10.1111/gcb.16108; doi/10.1111/pce.13962	7.25999	0.334688	9.77153	NA	4.35564	1.29796	2	1	9.28972	26.0521	29.1576	25.0385	49.8766	46.1492	25.5802	27.6959	75.3322	81.5628
2	Ainsworth_group_2	13	Ainsworth_11	Lisa_Ainsworth	Published	10_6_2	Panicoideae	Sorghum bicolor	NADP-ME	Monocot	Pl329597	Aci	2	Outdoor	40.02	-88.14	Plotted_field	Control	400	Control	Control	None	17.86	26.61	Natural	NA	13	NA	LI-6400 XT	Sheet 2018 sorghum C4 ACi data_Li & Ainsworth.xlsx	doi.org/10.1111/gcb.16108; doi/10.1111/pce.13962	43.718	0.345206	161.618	NA	5.0137	1.44694	2	1	9.28972	25.9779	28.4995	25.0381	399.988	377.153	22.3387	24.7867	65.7858	72.9947
2	Ainsworth_group_2	57	Ainsworth_15	Lisa_Ainsworth	Published	14_10_2	Panicoideae	Sorghum bicolor	NADP-ME	Monocot	Pl329597	Aci	6	Outdoor	40.02	-88.14	Plotted_field	Control	400	Control	Control	None	17.86	26.61	Natural	NA	13	NA	LI-6400 XT	Sheet 2018 sorghum C4 ACi data_Li & Ainsworth.xlsx	doi.org/10.1111/gcb.16108; doi/10.1111/pce.13962	40.6706	0.22314	72.9033	NA	4.90287	2.16418	2	1	9.28972	28.1138	31.4657	26.9658	399.914	378.625	22.3553	24.7489	58.3662	64.6154
2	Ainsworth_group_2	79	Ainsworth_17	Lisa_Ainsworth	Published	15_10_2	Panicoideae	Sorghum bicolor	NADP-ME	Monocot	Pl329597	Aci	8	Outdoor	40.02	-88.14	Plotted_field	Control	400	Control	Control	None	17.86	26.61	Natural	NA	13	NA	LI-6400 XT	Sheet 2018 sorghum C4 ACi data_Li & Ainsworth.xlsx	doi.org/10.1111/gcb.16108; doi/10.1111/pce.13962	23.6588	0.235711	20.6092	NA	4.29993	1.81677	2	1	9.28972	25.6788	28.4767	25.0417	200.058	187.801	18.7141	20.8233	56.5941	62.9728
2	Ainsworth_group_2	68	Ainsworth_16	Lisa_Ainsworth	Published	15_10_1	Panicoideae	Sorghum bicolor	NADP-ME	Monocot	Pl329597	Aci	7	Outdoor	40.02	-88.14	Plotted_field	Control	400	Control	Control	None	17.86	26.61	Natural	NA	13	NA	LI-6400 XT	Sheet 2018 sorghum C4 ACi data_Li & Ainsworth.xlsx	doi.org/10.1111/gcb.16108; doi/10.1111/pce.13962	24.7973	0.398715	81.658	NA	4.50331	1.14916	2	1	9.28972	25.5924	25.0848	24.931	200.144	187.344	18.2276	20.4298	55.4392	62.1373
2	Ainsworth_group_2	46	Ainsworth_14	Lisa_Ainsworth	Published	14_10_1	Panicoideae	Sorghum bicolor	NADP-ME	Monocot	Pl329597	Aci	5	Outdoor	40.02	-88.14	Plotted_field	Control	400	Control	Control	None	17.86	26.61	Natural	NA	13	NA	LI-6400 XT	Sheet 2018 sorghum C4 ACi data_Li & Ainsworth.xlsx	doi.org/10.1111/gcb.16108; doi/10.1111/pce.13962	11.2972	0.252945	19.119	NA	4.71463	1.84871	2	1	9.28972	26.3381	30.0138	24.9235	99.8444	93.9707	21.8745	24.1762	63.479	70.1586
2	Ainsworth_group_2	13	Ainsworth_11	Lisa_Ainsworth	Published	10_6_2	Panicoideae	Sorghum bicolor	NADP-ME	Monocot	Pl329597	Aci	2	Outdoor	40.02	-88.14	Plotted_field	Control	400	Control	Control	None	17.86	26.61	Natural	NA	13	NA	LI-6400 XT	Sheet 2018 sorghum C4 ACi data_Li & Ainsworth.xlsx	doi.org/10.1111/gcb.16108; doi/10.1111/pce.13962	45.6879	0.273055	95.6883	NA	4.3475	1.57482	2	1	9.28972	25.9284	28.6307	25.0382	399.996	376.303	21.6751	23.7999	64.0166	70.292
2	Ainsworth_group_2	24	Ainsworth_12	Lisa_Ainsworth	Published	11_10_1	Panicoideae	Sorghum bicolor	NADP-ME	Monocot	Pl329597	Aci	3	Outdoor	40.02	-88.14	Plotted_field	Control	400	Control	Control	None	17.86	26.61	Natural	NA	13	NA	LI-6400 XT	Sheet 2018 sorghum C4 ACi data_Li & Ainsworth.xlsx	doi.org/10.1111/gcb.16108; doi/10.1111/pce.13962	49.143	0.271187	72.4895	NA	3.7511	1.37194	2	1	9.28972	25.9362	28.917	25.0383	400.005	374.753	24.5636	26.3881	72.8445	78.2549
2	Ainsworth_group_2	35	Ainsworth_13	Lisa_Ainsworth	Published	11_10_2	Panicoideae	Sorghum bicolor	NADP-ME	Monocot	Pl329597	Aci	4	Outdoor	40.02	-88.14	Plotted_field	Control	400	Control	Control	None	17.86	26.61	Natural	NA	13	NA	LI-6400 XT	Sheet 2018 sorghum C4 ACi data_Li & Ainsworth.xlsx	doi.org/10.1111/gcb.16108; doi/10.1111/pce.13962	39.213	0.203977	60.613	NA	3.42672	1.65926	2	1	9.28972	25.7935	28.8043	25.0421	400.27	380.016	21.5467	23.22	64.5083	69.5177
2	Ainsworth_group_2	46	Ainsworth_14	Lisa_Ainsworth	Published	14_10_1	Panicoideae	Sorghum bicolor	NADP-ME	Monocot	Pl329597	Aci	5	Outdoor	40.02	-88.14	Plotted_field	Control	400	Control	Control	None	17.86	26.61	Natural	NA	13	NA	LI-6400 XT	Sheet 2018 sorghum C4 ACi data_Li & Ainsworth.xlsx	doi.org/10.1111/gcb.16108; doi/10.1111/pce.13962	52.7175	0.146128	556.133	NA	3.19551	2.14277	2	1	9.28972	26.3867	30.901	24.9237	1200.01	1171.76	21.8981	23.4593	63.3584	67.8754
2	Ainsworth_group_2	57	Ainsworth_15	Lisa_Ainsworth	Published	14_10_2	Panicoideae	Sorghum bicolor	NADP-ME	Monocot	Pl329597	Aci	6	Outdoor	40.02	-88.14	Plotted_field	Control	400	Control	Control	None	17.86	26.61	Natural	NA	13	NA	LI-6400 XT	Sheet 2018 sorghum C4 ACi data_Li & Ainsworth.xlsx	doi.org/10.1111/gcb.16108; doi/10.1111/pce.13962	56.7454	0.122058	384.553	NA	3.19971	2.55152	2	1	9.28972	28.4741	32.6329	27.3278	1200.01	1169.73	22.4716	24.0348	57.4569	61.4538
2	Ainsworth_group_2	79	Ainsworth_17	Lisa_Ainsworth	Published	15_10_2	Panicoideae	Sorghum bicolor	NADP-ME	Monocot	Pl329597	Aci	8	Outdoor	40.02	-88.14	Plotted_field	Control	400	Control	Control	None	17.86	26.61	Natural	NA	13	NA	LI-6400 XT	Sheet 2018 sorghum C4 ACi data_Li & Ainsworth.xlsx	doi.org/10.1111/gcb.16108; doi/10.1111/pce.13962	48.2719	0.0751674	117.173	NA	1.67045	2.17439	2	1	9.28972	25.6459	29.6124	25.0438	1200.1	1174.93	19.0736	19.8938	57.8048	60.2908
2	Ainsworth_group_2	79	Ainsworth_17	Lisa_Ainsworth	Published	15_10_2	Panicoideae	Sorghum bicolor	NADP-ME	Monocot	Pl329597	Aci	8	Outdoor	40.02	-88.14	Plotted_field	Control	400	Control	Control	None	17.86	26.61	Natural	NA	13	NA	LI-6400 XT	Sheet 2018 sorghum C4 ACi data_Li & Ainsworth.xlsx	doi.org/10.1111/gcb.16108; doi/10.1111/pce.13962	43.9967	0.108357	105.706	NA	2.32192	2.10416	2	1	9.28972	25.6885	29.4381	25.0429	800.077	777.132	19.0398	20.1795	57.5558	61.0011
2	Ainsworth_group_2	35	Ainsworth_13	Lisa_Ainsworth	Published	11_10_2	Panicoideae	Sorghum bicolor	NADP-ME	Monocot	Pl329597	Aci	4	Outdoor	40.02	-88.14	Plotted_field	Control	400	Control	Control	None	17.86	26.61	Natural	NA	13	NA	LI-6400 XT	Sheet 2018 sorghum C4 ACi data_Li & Ainsworth.xlsx	doi.org/10.1111/gcb.16108; doi/10.1111/pce.13962	12.5526	0.274081	16.8245	NA	4.28896	1.55597	2	1	9.28972	25.8989	28.7909	25.0442	99.8433	93.3684	22.1355	24.2276	65.8486	72.0719
2	Ainsworth_group_2	35	Ainsworth_13	Lisa_Ainsworth	Published	11_10_2	Panicoideae	Sorghum bicolor	NADP-ME	Monocot	Pl329597	Aci	4	Outdoor	40.02	-88.14	Plotted_field	Control	400	Control	Control	None	17.86	26.61	Natural	NA	13	NA	LI-6400 XT	Sheet 2018 sorghum C4 ACi data_Li & Ainsworth.xlsx	doi.org/10.1111/gcb.16108; doi/10.1111/pce.13962	6.54685	0.293096	9.28821	NA	4.49291	1.52703	2	1	9.28972	25.9001	28.7966	25.0419	50.0754	46.6978	22.3393	24.5302	66.4518	72.9689
2	Ainsworth_group_2	79	Ainsworth_17	Lisa_Ainsworth	Published	15_10_2	Panicoideae	Sorghum bicolor	NADP-ME	Monocot	Pl329597	Aci	8	Outdoor	40.02	-88.14	Plotted_field	Control	400	Control	Control	None	17.86	26.61	Natural	NA	13	NA	LI-6400 XT	Sheet 2018 sorghum C4 ACi data_Li & Ainsworth.xlsx	doi.org/10.1111/gcb.16108; doi/10.1111/pce.13962	32.5242	0.208994	24.7447	NA	3.91283	1.85937	2	1	9.28972	25.636	28.5361	25.0432	300.089	283.239	18.6135	20.5335	56.4303	62.2512
2	Ainsworth_group_2	2	Ainsworth_10	Lisa_Ainsworth	Published	10_6_1	Panicoideae	Sorghum bicolor	NADP-ME	Monocot	Pl329597	Aci	1	Outdoor	40.02	-88.14	Plotted_field	Control	400	Control	Control	None	17.86	26.61	Natural	NA	13	NA	LI-6400 XT	Sheet 2018 sorghum C4 ACi data_Li & Ainsworth.xlsx	doi.org/10.1111/gcb.16108; doi/10.1111/pce.13962	56.5533	0.374842	505.457	NA	5.19569	1.38374	2	1	9.28972	26.1344	28.8114	25.0433	800.071	769.823	23.6138	26.1413	68.9029	76.2782
2	Ainsworth_group_2	2	Ainsworth_10	Lisa_Ainsworth	Published	10_6_1	Panicoideae	Sorghum bicolor	NADP-ME	Monocot	Pl329597	Aci	1	Outdoor	40.02	-88.14	Plotted_field	Control	400	Control	Control	None	17.86	26.61	Natural	NA	13	NA	LI-6400 XT	Sheet 2018 sorghum C4 ACi data_Li & Ainsworth.xlsx	doi.org/10.1111/gcb.16108; doi/10.1111/pce.13962	57.5769	0.327683	659.344	NA	4.8614	1.47305	2	1	9.28972	26.2095	29.2087	25.0663	999.994	968.878	23.8088	26.1738	69.1631	76.0334
2	Ainsworth_group_2	68	Ainsworth_16	Lisa_Ainsworth	Published	15_10_1	Panicoideae	Sorghum bicolor	NADP-ME	Monocot	Pl329597	Aci	7	Outdoor	40.02	-88.14	Plotted_field	Control	400	Control	Control	None	17.86	26.61	Natural	NA	13	NA	LI-6400 XT	Sheet 2018 sorghum C4 ACi data_Li & Ainsworth.xlsx	doi.org/10.1111/gcb.16108; doi/10.1111/pce.13962	14.1119	0.446714	39.1416	NA	4.96834	1.13719	2	1	9.28972	25.5969	25.0843	24.928	100.268	92.9916	18.1181	20.5476	55.0937	62.4812
2	Ainsworth_group_2	57	Ainsworth_15	Lisa_Ainsworth	Published	14_10_2	Panicoideae	Sorghum bicolor	NADP-ME	Monocot	Pl329597	Aci	6	Outdoor	40.02	-88.14	Plotted_field	Control	400	Control	Control	None	17.86	26.61	Natural	NA	13	NA	LI-6400 XT	Sheet 2018 sorghum C4 ACi data_Li & Ainsworth.xlsx	doi.org/10.1111/gcb.16108; doi/10.1111/pce.13962	11.1464	0.265622	23.356	NA	5.70447	2.12447	2	1	9.28972	28.3368	31.445	27.1851	100.06	94.2109	22.3083	25.0923	57.4934	64.6682
2	Ainsworth_group_2	68	Ainsworth_16	Lisa_Ainsworth	Published	15_10_1	Panicoideae	Sorghum bicolor	NADP-ME	Monocot	Pl329597	Aci	7	Outdoor	40.02	-88.14	Plotted_field	Control	400	Control	Control	None	17.86	26.61	Natural	NA	13	NA	LI-6400 XT	Sheet 2018 sorghum C4 ACi data_Li & Ainsworth.xlsx	doi.org/10.1111/gcb.16108; doi/10.1111/pce.13962	7.18119	0.33252	10.0695	NA	5.14012	1.55876	2	1	9.28972	25.5535	27.1666	24.931	50.1064	46.4023	18.0037	20.5172	54.8899	62.5529
2	Ainsworth_group_2	79	Ainsworth_17	Lisa_Ainsworth	Published	15_10_2	Panicoideae	Sorghum bicolor	NADP-ME	Monocot	Pl329597	Aci	8	Outdoor	40.02	-88.14	Plotted_field	Control	400	Control	Control	None	17.86	26.61	Natural	NA	13	NA	LI-6400 XT	Sheet 2018 sorghum C4 ACi data_Li & Ainsworth.xlsx	doi.org/10.1111/gcb.16108; doi/10.1111/pce.13962	6.84529	0.284938	6.25469	NA	4.933	1.73296	2	1	9.28972	25.7189	28.3528	25.0412	49.996	46.4514	18.9604	21.3792	57.2073	64.5052
2	Ainsworth_group_2	57	Ainsworth_15	Lisa_Ainsworth	Published	14_10_2	Panicoideae	Sorghum bicolor	NADP-ME	Monocot	Pl329597	Aci	6	Outdoor	40.02	-88.14	Plotted_field	Control	400	Control	Control	None	17.86	26.61	Natural	NA	13	NA	LI-6400 XT	Sheet 2018 sorghum C4 ACi data_Li & Ainsworth.xlsx	doi.org/10.1111/gcb.16108; doi/10.1111/pce.13962	55.7211	0.15029	342.192	NA	3.76345	2.44512	2	1	9.28972	28.5219	32.3728	27.3721	999.998	970.276	22.541	24.379	57.4748	62.1613
2	Ainsworth_group_2	68	Ainsworth_16	Lisa_Ainsworth	Published	15_10_1	Panicoideae	Sorghum bicolor	NADP-ME	Monocot	Pl329597	Aci	7	Outdoor	40.02	-88.14	Plotted_field	Control	400	Control	Control	None	17.86	26.61	Natural	NA	13	NA	LI-6400 XT	Sheet 2018 sorghum C4 ACi data_Li & Ainsworth.xlsx	doi.org/10.1111/gcb.16108; doi/10.1111/pce.13962	48.4504	0.212972	783.092	NA	2.66618	1.25056	2	1	9.28972	25.6342	24.927	24.9321	1199.96	1174.22	17.8103	19.1156	54.0451	58.006
2	Ainsworth_group_2	13	Ainsworth_11	Lisa_Ainsworth	Published	10_6_2	Panicoideae	Sorghum bicolor	NADP-ME	Monocot	Pl329597	Aci	2	Outdoor	40.02	-88.14	Plotted_field	Control	400	Control	Control	None	17.86	26.61	Natural	NA	13	NA	LI-6400 XT	Sheet 2018 sorghum C4 ACi data_Li & Ainsworth.xlsx	doi.org/10.1111/gcb.16108; doi/10.1111/pce.13962	53.0474	0.313321	282.957	NA	4.68005	1.48306	2	1	9.28972	25.9896	28.6253	25.0369	600.084	572.184	22.4251	24.7103	65.997	72.7223
2	Ainsworth_group_2	24	Ainsworth_12	Lisa_Ainsworth	Published	11_10_1	Panicoideae	Sorghum bicolor	NADP-ME	Monocot	Pl329597	Aci	3	Outdoor	40.02	-88.14	Plotted_field	Control	400	Control	Control	None	17.86	26.61	Natural	NA	13	NA	LI-6400 XT	Sheet 2018 sorghum C4 ACi data_Li & Ainsworth.xlsx	doi.org/10.1111/gcb.16108; doi/10.1111/pce.13962	51.8477	0.232454	199.679	NA	3.29273	1.39743	2	1	9.28972	26.0314	29.5076	25.038	599.985	573.142	25.9264	27.526	76.4537	81.1707
2	Ainsworth_group_2	79	Ainsworth_17	Lisa_Ainsworth	Published	15_10_2	Panicoideae	Sorghum bicolor	NADP-ME	Monocot	Pl329597	Aci	8	Outdoor	40.02	-88.14	Plotted_field	Control	400	Control	Control	None	17.86	26.61	Natural	NA	13	NA	LI-6400 XT	Sheet 2018 sorghum C4 ACi data_Li & Ainsworth.xlsx	doi.org/10.1111/gcb.16108; doi/10.1111/pce.13962	38.9812	0.238779	105.52	NA	4.27814	1.78489	2	1	9.28972	25.685	28.4616	25.0415	399.921	379.579	19.0072	21.1053	57.4662	63.8094
2	Ainsworth_group_2	79	Ainsworth_17	Lisa_Ainsworth	Published	15_10_2	Panicoideae	Sorghum bicolor	NADP-ME	Monocot	Pl329597	Aci	8	Outdoor	40.02	-88.14	Plotted_field	Control	400	Control	Control	None	17.86	26.61	Natural	NA	13	NA	LI-6400 XT	Sheet 2018 sorghum C4 ACi data_Li & Ainsworth.xlsx	doi.org/10.1111/gcb.16108; doi/10.1111/pce.13962	45.9356	0.0862547	98.2354	NA	1.90361	2.16185	2	1	9.28972	25.6783	29.6006	25.0428	1000.17	976.224	19.0563	19.9908	57.6411	60.4679
2	Ainsworth_group_2	79	Ainsworth_17	Lisa_Ainsworth	Published	15_10_2	Panicoideae	Sorghum bicolor	NADP-ME	Monocot	Pl329597	Aci	8	Outdoor	40.02	-88.14	Plotted_field	Control	400	Control	Control	None	17.86	26.61	Natural	NA	13	NA	LI-6400 XT	Sheet 2018 sorghum C4 ACi data_Li & Ainsworth.xlsx	doi.org/10.1111/gcb.16108; doi/10.1111/pce.13962	13.1678	0.266056	10.616	NA	4.69976	1.76482	2	1	9.28972	25.7056	28.3928	25.0427	100.066	93.2498	18.8465	21.1512	56.908	63.8672
2	Ainsworth_group_2	24	Ainsworth_12	Lisa_Ainsworth	Published	11_10_1	Panicoideae	Sorghum bicolor	NADP-ME	Monocot	Pl329597	Aci	3	Outdoor	40.02	-88.14	Plotted_field	Control	400	Control	Control	None	17.86	26.61	Natural	NA	13	NA	LI-6400 XT	Sheet 2018 sorghum C4 ACi data_Li & Ainsworth.xlsx	doi.org/10.1111/gcb.16108; doi/10.1111/pce.13962	57.9239	0.132295	439.498	NA	2.16966	1.59971	2	1	9.28972	26.0995	30.3087	25.0352	1200.16	1169.96	26.3944	27.4485	77.5379	80.6346
2	Ainsworth_group_2	13	Ainsworth_11	Lisa_Ainsworth	Published	10_6_2	Panicoideae	Sorghum bicolor	NADP-ME	Monocot	Pl329597	Aci	2	Outdoor	40.02	-88.14	Plotted_field	Control	400	Control	Control	None	17.86	26.61	Natural	NA	13	NA	LI-6400 XT	Sheet 2018 sorghum C4 ACi data_Li & Ainsworth.xlsx	doi.org/10.1111/gcb.16108; doi/10.1111/pce.13962	56.0436	0.286899	434.059	NA	4.43675	1.53079	2	1	9.28972	26.0253	28.8528	25.0365	799.935	770.165	22.5894	24.7558	66.3408	72.703
2	Ainsworth_group_2	2	Ainsworth_10	Lisa_Ainsworth	Published	10_6_1	Panicoideae	Sorghum bicolor	NADP-ME	Monocot	Pl329597	Aci	1	Outdoor	40.02	-88.14	Plotted_field	Control	400	Control	Control	None	17.86	26.61	Natural	NA	13	NA	LI-6400 XT	Sheet 2018 sorghum C4 ACi data_Li & Ainsworth.xlsx	doi.org/10.1111/gcb.16108; doi/10.1111/pce.13962	57.8717	0.29471	817.624	NA	5.02008	1.68678	2	1	9.28972	26.2785	29.3934	25.121	1199.98	1168.14	22.0114	24.4578	63.687	70.7653
2	Ainsworth_group_2	13	Ainsworth_11	Lisa_Ainsworth	Published	10_6_2	Panicoideae	Sorghum bicolor	NADP-ME	Monocot	Pl329597	Aci	2	Outdoor	40.02	-88.14	Plotted_field	Control	400	Control	Control	None	17.86	26.61	Natural	NA	13	NA	LI-6400 XT	Sheet 2018 sorghum C4 ACi data_Li & Ainsworth.xlsx	doi.org/10.1111/gcb.16108; doi/10.1111/pce.13962	57.3127	0.248037	570.802	NA	4.00226	1.59045	2	1	9.28972	26.0366	29.0829	25.0385	999.93	969.293	22.7377	24.692	66.735	72.4709
2	Ainsworth_group_2	24	Ainsworth_12	Lisa_Ainsworth	Published	11_10_1	Panicoideae	Sorghum bicolor	NADP-ME	Monocot	Pl329597	Aci	3	Outdoor	40.02	-88.14	Plotted_field	Control	400	Control	Control	None	17.86	26.61	Natural	NA	13	NA	LI-6400 XT	Sheet 2018 sorghum C4 ACi data_Li & Ainsworth.xlsx	doi.org/10.1111/gcb.16108; doi/10.1111/pce.13962	42.933	0.305172	140.662	NA	3.99923	1.30305	2	1	9.28972	26.0498	29.1912	25.037	399.879	377.676	25.7793	27.7217	75.935	81.6567
2	Ainsworth_group_2	35	Ainsworth_13	Lisa_Ainsworth	Published	11_10_2	Panicoideae	Sorghum bicolor	NADP-ME	Monocot	Pl329597	Aci	4	Outdoor	40.02	-88.14	Plotted_field	Control	400	Control	Control	None	17.86	26.61	Natural	NA	13	NA	LI-6400 XT	Sheet 2018 sorghum C4 ACi data_Li & Ainsworth.xlsx	doi.org/10.1111/gcb.16108; doi/10.1111/pce.13962	49.9873	0.0856281	210.556	NA	1.69067	1.92276	2	1	9.28972	25.946	30.0874	25.0416	1199.99	1174.01	22.8102	23.6354	67.6906	70.1395
2	Ainsworth_group_2	68	Ainsworth_16	Lisa_Ainsworth	Published	15_10_1	Panicoideae	Sorghum bicolor	NADP-ME	Monocot	Pl329597	Aci	7	Outdoor	40.02	-88.14	Plotted_field	Control	400	Control	Control	None	17.86	26.61	Natural	NA	13	NA	LI-6400 XT	Sheet 2018 sorghum C4 ACi data_Li & Ainsworth.xlsx	doi.org/10.1111/gcb.16108; doi/10.1111/pce.13962	46.5107	0.259788	665.544	NA	3.17015	1.22481	2	1	9.28972	25.5914	24.9249	24.9348	1000.02	975.258	17.8173	19.369	54.2026	58.923
2	Ainsworth_group_2	46	Ainsworth_14	Lisa_Ainsworth	Published	14_10_1	Panicoideae	Sorghum bicolor	NADP-ME	Monocot	Pl329597	Aci	5	Outdoor	40.02	-88.14	Plotted_field	Control	400	Control	Control	None	17.86	26.61	Natural	NA	13	NA	LI-6400 XT	Sheet 2018 sorghum C4 ACi data_Li & Ainsworth.xlsx	doi.org/10.1111/gcb.16108; doi/10.1111/pce.13962	36.088	0.261161	146.824	NA	4.77731	1.81623	2	1	9.28972	26.3264	29.8924	24.9232	400.118	381.152	21.8718	24.2041	63.517	70.2899
2	Ainsworth_group_2	13	Ainsworth_11	Lisa_Ainsworth	Published	10_6_2	Panicoideae	Sorghum bicolor	NADP-ME	Monocot	Pl329597	Aci	2	Outdoor	40.02	-88.14	Plotted_field	Control	400	Control	Control	None	17.86	26.61	Natural	NA	13	NA	LI-6400 XT	Sheet 2018 sorghum C4 ACi data_Li & Ainsworth.xlsx	doi.org/10.1111/gcb.16108; doi/10.1111/pce.13962	57.9937	0.204521	681.055	NA	3.50445	1.68059	2	1	9.28972	26.0483	29.4398	25.0398	1200.23	1169.14	22.9196	24.6309	67.2242	72.2436
2	Ainsworth_group_2	35	Ainsworth_13	Lisa_Ainsworth	Published	11_10_2	Panicoideae	Sorghum bicolor	NADP-ME	Monocot	Pl329597	Aci	4	Outdoor	40.02	-88.14	Plotted_field	Control	400	Control	Control	None	17.86	26.61	Natural	NA	13	NA	LI-6400 XT	Sheet 2018 sorghum C4 ACi data_Li & Ainsworth.xlsx	doi.org/10.1111/gcb.16108; doi/10.1111/pce.13962	38.0265	0.24436	119.341	NA	3.92944	1.59359	2	1	9.28972	25.9021	29.0159	25.0416	400.268	380.511	22.4538	24.3702	66.79	72.4906
2	Ainsworth_group_2	35	Ainsworth_13	Lisa_Ainsworth	Published	11_10_2	Panicoideae	Sorghum bicolor	NADP-ME	Monocot	Pl329597	Aci	4	Outdoor	40.02	-88.14	Plotted_field	Control	400	Control	Control	None	17.86	26.61	Natural	NA	13	NA	LI-6400 XT	Sheet 2018 sorghum C4 ACi data_Li & Ainsworth.xlsx	doi.org/10.1111/gcb.16108; doi/10.1111/pce.13962	45.3056	0.165607	122.105	NA	2.90961	1.72638	2	1	9.28972	25.8796	29.3956	25.0424	599.961	576.472	22.5138	23.9337	67.0597	71.2888
2	Ainsworth_group_2	57	Ainsworth_15	Lisa_Ainsworth	Published	14_10_2	Panicoideae	Sorghum bicolor	NADP-ME	Monocot	Pl329597	Aci	6	Outdoor	40.02	-88.14	Plotted_field	Control	400	Control	Control	None	17.86	26.61	Natural	NA	13	NA	LI-6400 XT	Sheet 2018 sorghum C4 ACi data_Li & Ainsworth.xlsx	doi.org/10.1111/gcb.16108; doi/10.1111/pce.13962	54.4964	0.193314	291.417	NA	4.59773	2.33328	2	1	9.28972	28.6211	32.1278	27.4664	800.135	771.081	22.5831	24.8274	57.2532	62.9431
2	Ainsworth_group_2	24	Ainsworth_12	Lisa_Ainsworth	Published	11_10_1	Panicoideae	Sorghum bicolor	NADP-ME	Monocot	Pl329597	Aci	3	Outdoor	40.02	-88.14	Plotted_field	Control	400	Control	Control	None	17.86	26.61	Natural	NA	13	NA	LI-6400 XT	Sheet 2018 sorghum C4 ACi data_Li & Ainsworth.xlsx	doi.org/10.1111/gcb.16108; doi/10.1111/pce.13962	55.1652	0.181982	265.493	NA	2.78462	1.50106	2	1	9.28972	26.0599	29.9032	25.0368	800.185	771.553	26.087	27.4399	76.807	80.7904
2	Ainsworth_group_2	35	Ainsworth_13	Lisa_Ainsworth	Published	11_10_2	Panicoideae	Sorghum bicolor	NADP-ME	Monocot	Pl329597	Aci	4	Outdoor	40.02	-88.14	Plotted_field	Control	400	Control	Control	None	17.86	26.61	Natural	NA	13	NA	LI-6400 XT	Sheet 2018 sorghum C4 ACi data_Li & Ainsworth.xlsx	doi.org/10.1111/gcb.16108; doi/10.1111/pce.13962	48.0928	0.0955531	145.171	NA	1.84874	1.88653	2	1	9.28972	25.9185	29.9237	25.0416	999.995	975.051	22.6947	23.5971	67.4568	70.1391
2	Ainsworth_group_2	46	Ainsworth_14	Lisa_Ainsworth	Published	14_10_1	Panicoideae	Sorghum bicolor	NADP-ME	Monocot	Pl329597	Aci	5	Outdoor	40.02	-88.14	Plotted_field	Control	400	Control	Control	None	17.86	26.61	Natural	NA	13	NA	LI-6400 XT	Sheet 2018 sorghum C4 ACi data_Li & Ainsworth.xlsx	doi.org/10.1111/gcb.16108; doi/10.1111/pce.13962	50.792	0.167326	455.157	NA	3.54162	2.0791	2	1	9.28972	26.3663	30.7059	24.9237	1000.02	972.883	21.8684	23.5985	63.35	68.362
2	Ainsworth_group_2	68	Ainsworth_16	Lisa_Ainsworth	Published	15_10_1	Panicoideae	Sorghum bicolor	NADP-ME	Monocot	Pl329597	Aci	7	Outdoor	40.02	-88.14	Plotted_field	Control	400	Control	Control	None	17.86	26.61	Natural	NA	13	NA	LI-6400 XT	Sheet 2018 sorghum C4 ACi data_Li & Ainsworth.xlsx	doi.org/10.1111/gcb.16108; doi/10.1111/pce.13962	44.6831	0.327153	538.347	NA	3.86844	1.19498	2	1	9.28972	25.5698	24.9606	24.9348	800.08	776.278	17.8408	19.7336	54.3451	60.1105
2	Ainsworth_group_2	68	Ainsworth_16	Lisa_Ainsworth	Published	15_10_1	Panicoideae	Sorghum bicolor	NADP-ME	Monocot	Pl329597	Aci	7	Outdoor	40.02	-88.14	Plotted_field	Control	400	Control	Control	None	17.86	26.61	Natural	NA	13	NA	LI-6400 XT	Sheet 2018 sorghum C4 ACi data_Li & Ainsworth.xlsx	doi.org/10.1111/gcb.16108; doi/10.1111/pce.13962	42.2889	0.253047	291.583	NA	4.55451	1.7986	2	1	9.28972	25.5787	28.0909	24.9287	600.449	578.023	17.8967	20.1247	54.4862	61.2693
2	Ainsworth_group_2	46	Ainsworth_14	Lisa_Ainsworth	Published	14_10_1	Panicoideae	Sorghum bicolor	NADP-ME	Monocot	Pl329597	Aci	5	Outdoor	40.02	-88.14	Plotted_field	Control	400	Control	Control	None	17.86	26.61	Natural	NA	13	NA	LI-6400 XT	Sheet 2018 sorghum C4 ACi data_Li & Ainsworth.xlsx	doi.org/10.1111/gcb.16108; doi/10.1111/pce.13962	5.73043	0.266676	10.8884	NA	4.9094	1.82861	2	1	9.28972	26.3464	29.9843	24.923	49.9706	46.9883	21.908	24.3045	63.5472	70.4984
2	Ainsworth_group_2	57	Ainsworth_15	Lisa_Ainsworth	Published	14_10_2	Panicoideae	Sorghum bicolor	NADP-ME	Monocot	Pl329597	Aci	6	Outdoor	40.02	-88.14	Plotted_field	Control	400	Control	Control	None	17.86	26.61	Natural	NA	13	NA	LI-6400 XT	Sheet 2018 sorghum C4 ACi data_Li & Ainsworth.xlsx	doi.org/10.1111/gcb.16108; doi/10.1111/pce.13962	5.54144	0.281114	13.7823	NA	5.98783	2.11029	2	1	9.28972	28.461	31.4592	27.3163	50.1211	47.2056	22.3499	25.2716	57.1865	64.6623
2	Ainsworth_group_2	57	Ainsworth_15	Lisa_Ainsworth	Published	14_10_2	Panicoideae	Sorghum bicolor	NADP-ME	Monocot	Pl329597	Aci	6	Outdoor	40.02	-88.14	Plotted_field	Control	400	Control	Control	None	17.86	26.61	Natural	NA	13	NA	LI-6400 XT	Sheet 2018 sorghum C4 ACi data_Li & Ainsworth.xlsx	doi.org/10.1111/gcb.16108; doi/10.1111/pce.13962	52.7831	0.233467	188.753	NA	5.2538	2.2176	2	1	9.28972	28.655	31.8085	27.5034	600.196	572.268	22.56	25.124	57.0807	63.568
2	Ainsworth_group_2	24	Ainsworth_12	Lisa_Ainsworth	Published	11_10_1	Panicoideae	Sorghum bicolor	NADP-ME	Monocot	Pl329597	Aci	3	Outdoor	40.02	-88.14	Plotted_field	Control	400	Control	Control	None	17.86	26.61	Natural	NA	13	NA	LI-6400 XT	Sheet 2018 sorghum C4 ACi data_Li & Ainsworth.xlsx	doi.org/10.1111/gcb.16108; doi/10.1111/pce.13962	56.7965	0.151393	344.945	NA	2.4001	1.54999	2	1	9.28972	26.0684	30.087	25.0358	1000.03	970.491	26.2314	27.3976	77.2009	80.6329
2	Ainsworth_group_2	46	Ainsworth_14	Lisa_Ainsworth	Published	14_10_1	Panicoideae	Sorghum bicolor	NADP-ME	Monocot	Pl329597	Aci	5	Outdoor	40.02	-88.14	Plotted_field	Control	400	Control	Control	None	17.86	26.61	Natural	NA	13	NA	LI-6400 XT	Sheet 2018 sorghum C4 ACi data_Li & Ainsworth.xlsx	doi.org/10.1111/gcb.16108; doi/10.1111/pce.13962	49.2471	0.193146	340.27	NA	3.92245	2.00076	2	1	9.28972	26.3397	30.4619	24.9239	800.071	773.913	21.8512	23.767	63.4003	68.9589
2	Ainsworth_group_2	46	Ainsworth_14	Lisa_Ainsworth	Published	14_10_1	Panicoideae	Sorghum bicolor	NADP-ME	Monocot	Pl329597	Aci	5	Outdoor	40.02	-88.14	Plotted_field	Control	400	Control	Control	None	17.86	26.61	Natural	NA	13	NA	LI-6400 XT	Sheet 2018 sorghum C4 ACi data_Li & Ainsworth.xlsx	doi.org/10.1111/gcb.16108; doi/10.1111/pce.13962	45.301	0.221484	229.451	NA	4.28351	1.9117	2	1	9.28972	26.323	30.1757	24.9256	600.002	576.104	21.8533	23.945	63.4721	69.5474
2	Ainsworth_group_2	68	Ainsworth_16	Lisa_Ainsworth	Published	15_10_1	Panicoideae	Sorghum bicolor	NADP-ME	Monocot	Pl329597	Aci	7	Outdoor	40.02	-88.14	Plotted_field	Control	400	Control	Control	None	17.86	26.61	Natural	NA	13	NA	LI-6400 XT	Sheet 2018 sorghum C4 ACi data_Li & Ainsworth.xlsx	doi.org/10.1111/gcb.16108; doi/10.1111/pce.13962	34.4461	0.306778	189.068	NA	5.14928	1.68713	2	1	9.28972	25.5907	27.7389	24.9288	399.859	381.682	17.9454	20.4635	54.5951	62.2558
2	Ainsworth_group_2	35	Ainsworth_13	Lisa_Ainsworth	Published	11_10_2	Panicoideae	Sorghum bicolor	NADP-ME	Monocot	Pl329597	Aci	4	Outdoor	40.02	-88.14	Plotted_field	Control	400	Control	Control	None	17.86	26.61	Natural	NA	13	NA	LI-6400 XT	Sheet 2018 sorghum C4 ACi data_Li & Ainsworth.xlsx	doi.org/10.1111/gcb.16108; doi/10.1111/pce.13962	45.6506	0.117372	133.513	NA	2.21601	1.84531	2	1	9.28972	25.9075	29.7901	25.0408	800.118	776.438	22.6049	23.6864	67.2292	70.4456
2	Ainsworth_group_2	57	Ainsworth_15	Lisa_Ainsworth	Published	14_10_2	Panicoideae	Sorghum bicolor	NADP-ME	Monocot	Pl329597	Aci	6	Outdoor	40.02	-88.14	Plotted_field	Control	400	Control	Control	None	17.86	26.61	Natural	NA	13	NA	LI-6400 XT	Sheet 2018 sorghum C4 ACi data_Li & Ainsworth.xlsx	doi.org/10.1111/gcb.16108; doi/10.1111/pce.13962	41.6897	0.268145	114.495	NA	5.78059	2.13255	2	1	9.28972	28.5801	31.5487	27.4315	400.072	378.108	22.4653	25.2859	57.084	64.2512
3	Ainsworth_group_13	3	Ainsworth_100	Lisa_Ainsworth	Published	2901_2	Panicoideae	Sorghum bicolor	NADP-ME	Monocot	Pl665123	Aci	7	Outdoor	40.02	-88.14	Plotted_field	Control	400	Control	Control	None	18.08	24.38	Natural	NA	13	NA	LI-6800	Sheet 2019 sorghum C4 ACi data_Li & Ainsworth.xlsx	doi.org/10.1111/gcb.16108; doi/10.1111/pce.13962	38.3217	0.0734817	578.689	1452.15	1.16153	1.53839	6	0.5	2.24752	30.5818	30.388	29.777	1500.16	1452.15	27.0592	28.4134	NA	63.9726
3	Ainsworth_group_13	3	Ainsworth_100	Lisa_Ainsworth	Published	2901_2	Panicoideae	Sorghum bicolor	NADP-ME	Monocot	Pl665123	Aci	7	Outdoor	40.02	-88.14	Plotted_field	Control	400	Control	Control	None	18.08	24.38	Natural	NA	13	NA	LI-6800	Sheet 2019 sorghum C4 ACi data_Li & Ainsworth.xlsx	doi.org/10.1111/gcb.16108; doi/10.1111/pce.13962	41.7524	0.104688	475.293	1147.62	1.58246	1.48209	6	0.5	2.24379	30.506	30.3273	29.7304	1199.9	1147.62	26.9846	28.8288	NA	65.1894
3	Ainsworth_group_13	213	Ainsworth_94	Lisa_Ainsworth	Published	1704_2	Panicoideae	Sorghum bicolor	NADP-ME	Monocot	Pl665123	Aci	1	Outdoor	40.02	-88.14	Plotted_field	Control	400	Control	Control	None	18.08	24.38	Natural	NA	13	NA	LI-6800	Sheet 2019 sorghum C4 ACi data_Li & Ainsworth.xlsx	doi.org/10.1111/gcb.16108; doi/10.1111/pce.13962	5.34449	0.305585	13.0765	43.4	3.43134	1.15339	6	0.5	2.24811	29.8716	29.4149	28.6487	49.9915	43.4	25.9393	29.9333	NA	70.1317
3	Ainsworth_group_13	3	Ainsworth_100	Lisa_Ainsworth	Published	2901_2	Panicoideae	Sorghum bicolor	NADP-ME	Monocot	Pl665123	Aci	7	Outdoor	40.02	-88.14	Plotted_field	Control	400	Control	Control	None	18.08	24.38	Natural	NA	13	NA	LI-6800	Sheet 2019 sorghum C4 ACi data_Li & Ainsworth.xlsx	doi.org/10.1111/gcb.16108; doi/10.1111/pce.13962	44.974	0.153522	443.654	943.586	2.14028	1.38291	6	0.5	2.24034	30.4763	30.1552	29.6796	999.973	943.586	26.9065	29.3991	NA	66.592
3	Ainsworth_group_13	213	Ainsworth_94	Lisa_Ainsworth	Published	1704_2	Panicoideae	Sorghum bicolor	NADP-ME	Monocot	Pl665123	Aci	1	Outdoor	40.02	-88.14	Plotted_field	Control	400	Control	Control	None	18.08	24.38	Natural	NA	13	NA	LI-6800	Sheet 2019 sorghum C4 ACi data_Li & Ainsworth.xlsx	doi.org/10.1111/gcb.16108; doi/10.1111/pce.13962	9.60359	0.301856	32.8584	88.1451	3.34722	1.13802	6	0.5	2.24449	29.8804	29.4313	28.6462	100.023	88.1451	26.2324	30.1279	NA	70.5515
3	Ainsworth_group_13	213	Ainsworth_94	Lisa_Ainsworth	Published	1704_2	Panicoideae	Sorghum bicolor	NADP-ME	Monocot	Pl665123	Aci	1	Outdoor	40.02	-88.14	Plotted_field	Control	400	Control	Control	None	18.08	24.38	Natural	NA	13	NA	LI-6800	Sheet 2019 sorghum C4 ACi data_Li & Ainsworth.xlsx	doi.org/10.1111/gcb.16108; doi/10.1111/pce.13962	30.1599	0.314948	193.599	362.262	3.49505	1.14259	6	0.5	2.24298	29.8654	29.3576	28.6511	399.971	362.262	25.8366	29.905	NA	70.0905
3	Ainsworth_group_13	217	Ainsworth_98	Lisa_Ainsworth	Published	2501_2	Panicoideae	Sorghum bicolor	NADP-ME	Monocot	Pl665123	Aci	5	Outdoor	40.02	-88.14	Plotted_field	Control	400	Control	Control	None	18.08	24.38	Natural	NA	13	NA	LI-6800	Sheet 2019 sorghum C4 ACi data_Li & Ainsworth.xlsx	doi.org/10.1111/gcb.16108; doi/10.1111/pce.13962	25.1698	0.280272	210.074	368.295	3.45386	1.25807	6	0.5	2.245	30.4668	30.2441	29.7225	400.027	368.295	26.8574	30.8743	NA	69.9832
3	Ainsworth_group_13	213	Ainsworth_94	Lisa_Ainsworth	Published	1704_2	Panicoideae	Sorghum bicolor	NADP-ME	Monocot	Pl665123	Aci	1	Outdoor	40.02	-88.14	Plotted_field	Control	400	Control	Control	None	18.08	24.38	Natural	NA	13	NA	LI-6800	Sheet 2019 sorghum C4 ACi data_Li & Ainsworth.xlsx	doi.org/10.1111/gcb.16108; doi/10.1111/pce.13962	31.7432	0.0893057	171.898	760.933	1.12427	1.22892	6	0.5	2.24364	29.9052	29.7408	28.6364	800.051	760.933	28.6483	29.957	NA	70.0566
3	Ainsworth_group_13	218	Ainsworth_99	Lisa_Ainsworth	Published	2901_1	Panicoideae	Sorghum bicolor	NADP-ME	Monocot	Pl665123	Aci	6	Outdoor	40.02	-88.14	Plotted_field	Control	400	Control	Control	None	18.08	24.38	Natural	NA	13	NA	LI-6800	Sheet 2019 sorghum C4 ACi data_Li & Ainsworth.xlsx	doi.org/10.1111/gcb.16108; doi/10.1111/pce.13962	9.62108	0.284379	29.5724	88.1054	3.30299	1.19036	6	0.5	2.24768	30.008	29.6917	27.8956	99.9997	88.1054	26.295	30.1391	NA	70.2704
3	Ainsworth_group_13	3	Ainsworth_100	Lisa_Ainsworth	Published	2901_2	Panicoideae	Sorghum bicolor	NADP-ME	Monocot	Pl665123	Aci	7	Outdoor	40.02	-88.14	Plotted_field	Control	400	Control	Control	None	18.08	24.38	Natural	NA	13	NA	LI-6800	Sheet 2019 sorghum C4 ACi data_Li & Ainsworth.xlsx	doi.org/10.1111/gcb.16108; doi/10.1111/pce.13962	45.2955	0.214378	377.98	743.288	2.72626	1.27954	6	0.5	2.24195	30.4329	29.9704	29.6269	800.074	743.288	26.8109	29.9843	NA	68.0856
3	Ainsworth_group_13	213	Ainsworth_94	Lisa_Ainsworth	Published	1704_2	Panicoideae	Sorghum bicolor	NADP-ME	Monocot	Pl665123	Aci	1	Outdoor	40.02	-88.14	Plotted_field	Control	400	Control	Control	None	18.08	24.38	Natural	NA	13	NA	LI-6800	Sheet 2019 sorghum C4 ACi data_Li & Ainsworth.xlsx	doi.org/10.1111/gcb.16108; doi/10.1111/pce.13962	17.521	0.27054	66.529	178.398	3.0536	1.14991	6	0.5	2.24638	29.886	29.497	28.6437	200.077	178.398	26.6124	30.1662	NA	70.6177
3	Ainsworth_group_13	218	Ainsworth_99	Lisa_Ainsworth	Published	2901_1	Panicoideae	Sorghum bicolor	NADP-ME	Monocot	Pl665123	Aci	6	Outdoor	40.02	-88.14	Plotted_field	Control	400	Control	Control	None	18.08	24.38	Natural	NA	13	NA	LI-6800	Sheet 2019 sorghum C4 ACi data_Li & Ainsworth.xlsx	doi.org/10.1111/gcb.16108; doi/10.1111/pce.13962	18.1622	0.254828	55.1171	177.57	2.97898	1.18998	6	0.5	2.24806	30.0074	29.6809	27.8672	199.999	177.57	26.6502	30.1173	NA	70.2209
3	Ainsworth_group_13	217	Ainsworth_98	Lisa_Ainsworth	Published	2501_2	Panicoideae	Sorghum bicolor	NADP-ME	Monocot	Pl665123	Aci	5	Outdoor	40.02	-88.14	Plotted_field	Control	400	Control	Control	None	18.08	24.38	Natural	NA	13	NA	LI-6800	Sheet 2019 sorghum C4 ACi data_Li & Ainsworth.xlsx	doi.org/10.1111/gcb.16108; doi/10.1111/pce.13962	4.62534	0.268565	14.4994	44.2342	3.33367	1.26385	6	0.5	2.24311	30.4535	30.2762	29.6684	49.9611	44.2342	27.0193	30.8958	NA	70.0864
3	Ainsworth_group_13	213	Ainsworth_94	Lisa_Ainsworth	Published	1704_2	Panicoideae	Sorghum bicolor	NADP-ME	Monocot	Pl665123	Aci	1	Outdoor	40.02	-88.14	Plotted_field	Control	400	Control	Control	None	18.08	24.38	Natural	NA	13	NA	LI-6800	Sheet 2019 sorghum C4 ACi data_Li & Ainsworth.xlsx	doi.org/10.1111/gcb.16108; doi/10.1111/pce.13962	35.3886	0.223057	281.707	555.791	2.63458	1.19061	6	0.5	2.24509	29.8759	29.4651	28.6487	600.012	555.791	26.6102	29.6777	NA	69.5168
3	Ainsworth_group_13	218	Ainsworth_99	Lisa_Ainsworth	Published	2901_1	Panicoideae	Sorghum bicolor	NADP-ME	Monocot	Pl665123	Aci	6	Outdoor	40.02	-88.14	Plotted_field	Control	400	Control	Control	None	18.08	24.38	Natural	NA	13	NA	LI-6800	Sheet 2019 sorghum C4 ACi data_Li & Ainsworth.xlsx	doi.org/10.1111/gcb.16108; doi/10.1111/pce.13962	23.0227	0.322813	242.91	370.818	3.71911	1.19111	6	0.5	2.24751	30.0343	29.7005	27.9474	400.1	370.818	25.8243	30.1526	NA	70.1966
3	Ainsworth_group_13	218	Ainsworth_99	Lisa_Ainsworth	Published	2901_1	Panicoideae	Sorghum bicolor	NADP-ME	Monocot	Pl665123	Aci	6	Outdoor	40.02	-88.14	Plotted_field	Control	400	Control	Control	None	18.08	24.38	Natural	NA	13	NA	LI-6800	Sheet 2019 sorghum C4 ACi data_Li & Ainsworth.xlsx	doi.org/10.1111/gcb.16108; doi/10.1111/pce.13962	37.0748	0.294402	330.463	553.294	3.46939	1.21051	6	0.5	2.24838	30.043	29.7257	27.9712	600.086	553.294	25.981	30.0192	NA	69.8498
3	Ainsworth_group_13	218	Ainsworth_99	Lisa_Ainsworth	Published	2901_1	Panicoideae	Sorghum bicolor	NADP-ME	Monocot	Pl665123	Aci	6	Outdoor	40.02	-88.14	Plotted_field	Control	400	Control	Control	None	18.08	24.38	Natural	NA	13	NA	LI-6800	Sheet 2019 sorghum C4 ACi data_Li & Ainsworth.xlsx	doi.org/10.1111/gcb.16108; doi/10.1111/pce.13962	5.07001	0.310593	15.3387	43.7457	3.58412	1.18967	6	0.5	2.24797	30.0254	29.7115	27.9222	50.0177	43.7457	26.0231	30.1941	NA	70.3287
3	Ainsworth_group_13	217	Ainsworth_98	Lisa_Ainsworth	Published	2501_2	Panicoideae	Sorghum bicolor	NADP-ME	Monocot	Pl665123	Aci	5	Outdoor	40.02	-88.14	Plotted_field	Control	400	Control	Control	None	18.08	24.38	Natural	NA	13	NA	LI-6800	Sheet 2019 sorghum C4 ACi data_Li & Ainsworth.xlsx	doi.org/10.1111/gcb.16108; doi/10.1111/pce.13962	30.2541	0.217486	124.562	362.489	2.74508	1.27017	6	0.5	2.24735	30.3811	30.2109	29.5266	399.986	362.489	27.4754	30.6683	NA	69.8608
3	Ainsworth_group_13	217	Ainsworth_98	Lisa_Ainsworth	Published	2501_2	Panicoideae	Sorghum bicolor	NADP-ME	Monocot	Pl665123	Aci	5	Outdoor	40.02	-88.14	Plotted_field	Control	400	Control	Control	None	18.08	24.38	Natural	NA	13	NA	LI-6800	Sheet 2019 sorghum C4 ACi data_Li & Ainsworth.xlsx	doi.org/10.1111/gcb.16108; doi/10.1111/pce.13962	30.7564	0.0832257	345.496	961.815	1.14231	1.33696	6	0.5	2.24265	30.595	30.6205	29.8811	1000.04	961.815	29.7007	31.0289	NA	69.8173
3	Ainsworth_group_13	218	Ainsworth_99	Lisa_Ainsworth	Published	2901_1	Panicoideae	Sorghum bicolor	NADP-ME	Monocot	Pl665123	Aci	6	Outdoor	40.02	-88.14	Plotted_field	Control	400	Control	Control	None	18.08	24.38	Natural	NA	13	NA	LI-6800	Sheet 2019 sorghum C4 ACi data_Li & Ainsworth.xlsx	doi.org/10.1111/gcb.16108; doi/10.1111/pce.13962	26.4402	0.241619	79.9251	267.362	2.83826	1.19223	6	0.5	2.24738	29.9888	29.6453	27.8358	300	267.362	26.7053	30.009	NA	70.0418
3	Ainsworth_group_13	216	Ainsworth_97	Lisa_Ainsworth	Published	2501_1	Panicoideae	Sorghum bicolor	NADP-ME	Monocot	Pl665123	Aci	4	Outdoor	40.02	-88.14	Plotted_field	Control	400	Control	Control	None	18.08	24.38	Natural	NA	13	NA	LI-6800	Sheet 2019 sorghum C4 ACi data_Li & Ainsworth.xlsx	doi.org/10.1111/gcb.16108; doi/10.1111/pce.13962	41.5135	0.0854131	630.875	1448.04	1.28721	1.47504	NA	NA	2.25437	30.2307	30.6501	30.1549	1500.09	1448.04	28.1066	29.6055	NA	68.264
3	Ainsworth_group_13	217	Ainsworth_98	Lisa_Ainsworth	Published	2501_2	Panicoideae	Sorghum bicolor	NADP-ME	Monocot	Pl665123	Aci	5	Outdoor	40.02	-88.14	Plotted_field	Control	400	Control	Control	None	18.08	24.38	Natural	NA	13	NA	LI-6800	Sheet 2019 sorghum C4 ACi data_Li & Ainsworth.xlsx	doi.org/10.1111/gcb.16108; doi/10.1111/pce.13962	28.0584	0.0934084	263.573	765.166	1.27831	1.33642	6	0.5	2.24594	30.5736	30.5889	29.8387	800.01	765.166	29.4666	30.9531	NA	69.734
3	Ainsworth_group_13	3	Ainsworth_100	Lisa_Ainsworth	Published	2901_2	Panicoideae	Sorghum bicolor	NADP-ME	Monocot	Pl665123	Aci	7	Outdoor	40.02	-88.14	Plotted_field	Control	400	Control	Control	None	18.08	24.38	Natural	NA	13	NA	LI-6800	Sheet 2019 sorghum C4 ACi data_Li & Ainsworth.xlsx	doi.org/10.1111/gcb.16108; doi/10.1111/pce.13962	40.7775	0.295571	305.977	548.819	3.40367	1.18011	6	0.5	2.24834	30.3148	29.8454	29.575	599.991	548.819	26.7213	30.6802	NA	70.1379
3	Ainsworth_group_13	217	Ainsworth_98	Lisa_Ainsworth	Published	2501_2	Panicoideae	Sorghum bicolor	NADP-ME	Monocot	Pl665123	Aci	5	Outdoor	40.02	-88.14	Plotted_field	Control	400	Control	Control	None	18.08	24.38	Natural	NA	13	NA	LI-6800	Sheet 2019 sorghum C4 ACi data_Li & Ainsworth.xlsx	doi.org/10.1111/gcb.16108; doi/10.1111/pce.13962	23.5174	0.212963	82.5601	270.931	2.69369	1.27157	6	0.5	2.24466	30.391	30.2188	29.5572	300.026	270.931	27.5409	30.674	NA	69.8338
3	Ainsworth_group_13	216	Ainsworth_97	Lisa_Ainsworth	Published	2501_1	Panicoideae	Sorghum bicolor	NADP-ME	Monocot	Pl665123	Aci	4	Outdoor	40.02	-88.14	Plotted_field	Control	400	Control	Control	None	18.08	24.38	Natural	NA	13	NA	LI-6800	Sheet 2019 sorghum C4 ACi data_Li & Ainsworth.xlsx	doi.org/10.1111/gcb.16108; doi/10.1111/pce.13962	42.0524	0.106269	480.776	1147.45	1.54508	1.42982	NA	NA	2.25569	30.2154	30.6003	30.1549	1200.06	1147.45	28.1381	29.9374	NA	69.0806
3	Ainsworth_group_13	214	Ainsworth_95	Lisa_Ainsworth	Published	2104_1	Panicoideae	Sorghum bicolor	NADP-ME	Monocot	Pl665123	Aci	2	Outdoor	40.02	-88.14	Plotted_field	Control	400	Control	Control	None	18.08	24.38	Natural	NA	13	NA	LI-6800	Sheet 2019 sorghum C4 ACi data_Li & Ainsworth.xlsx	doi.org/10.1111/gcb.16108; doi/10.1111/pce.13962	18.0919	0.273532	62.7203	177.437	3.72142	1.37624	6	0.5	2.23839	32.922	32.4625	30.4644	199.94	177.437	31.3129	35.6196	NA	70.0849
3	Ainsworth_group_13	214	Ainsworth_95	Lisa_Ainsworth	Published	2104_1	Panicoideae	Sorghum bicolor	NADP-ME	Monocot	Pl665123	Aci	2	Outdoor	40.02	-88.14	Plotted_field	Control	400	Control	Control	None	18.08	24.38	Natural	NA	13	NA	LI-6800	Sheet 2019 sorghum C4 ACi data_Li & Ainsworth.xlsx	doi.org/10.1111/gcb.16108; doi/10.1111/pce.13962	9.91364	0.310918	31.9818	87.6981	4.14474	1.35977	6	0.5	2.24755	32.9414	32.4309	30.4938	100.029	87.6981	30.9003	35.6958	NA	70.1622
3	Ainsworth_group_13	213	Ainsworth_94	Lisa_Ainsworth	Published	1704_2	Panicoideae	Sorghum bicolor	NADP-ME	Monocot	Pl665123	Aci	1	Outdoor	40.02	-88.14	Plotted_field	Control	400	Control	Control	None	18.08	24.38	Natural	NA	13	NA	LI-6800	Sheet 2019 sorghum C4 ACi data_Li & Ainsworth.xlsx	doi.org/10.1111/gcb.16108; doi/10.1111/pce.13962	29.5105	0.0479967	450.881	1463.89	0.597125	1.20224	6	0.5	2.24307	29.849	29.7181	28.6095	1500.35	1463.89	29.4761	30.171	NA	70.7852
3	Ainsworth_group_13	217	Ainsworth_98	Lisa_Ainsworth	Published	2501_2	Panicoideae	Sorghum bicolor	NADP-ME	Monocot	Pl665123	Aci	5	Outdoor	40.02	-88.14	Plotted_field	Control	400	Control	Control	None	18.08	24.38	Natural	NA	13	NA	LI-6800	Sheet 2019 sorghum C4 ACi data_Li & Ainsworth.xlsx	doi.org/10.1111/gcb.16108; doi/10.1111/pce.13962	16.7217	0.230157	55.0353	179.376	2.87188	1.25925	6	0.5	2.24745	30.407	30.2364	29.5931	200.061	179.376	27.5016	30.8417	NA	70.1525
3	Ainsworth_group_13	213	Ainsworth_94	Lisa_Ainsworth	Published	1704_2	Panicoideae	Sorghum bicolor	NADP-ME	Monocot	Pl665123	Aci	1	Outdoor	40.02	-88.14	Plotted_field	Control	400	Control	Control	None	18.08	24.38	Natural	NA	13	NA	LI-6800	Sheet 2019 sorghum C4 ACi data_Li & Ainsworth.xlsx	doi.org/10.1111/gcb.16108; doi/10.1111/pce.13962	31.0409	0.0817402	330.48	961.868	1.03385	1.23227	6	0.5	2.25032	29.9065	29.7694	28.6315	1000.31	961.868	28.7896	29.993	NA	70.1353
3	Ainsworth_group_13	217	Ainsworth_98	Lisa_Ainsworth	Published	2501_2	Panicoideae	Sorghum bicolor	NADP-ME	Monocot	Pl665123	Aci	5	Outdoor	40.02	-88.14	Plotted_field	Control	400	Control	Control	None	18.08	24.38	Natural	NA	13	NA	LI-6800	Sheet 2019 sorghum C4 ACi data_Li & Ainsworth.xlsx	doi.org/10.1111/gcb.16108; doi/10.1111/pce.13962	31.9278	0.183613	261.833	559.911	2.43815	1.3254	6	0.5	2.24496	30.5084	30.4389	29.7853	599.861	559.911	27.8472	30.6831	NA	69.3873
3	Ainsworth_group_13	213	Ainsworth_94	Lisa_Ainsworth	Published	1704_2	Panicoideae	Sorghum bicolor	NADP-ME	Monocot	Pl665123	Aci	1	Outdoor	40.02	-88.14	Plotted_field	Control	400	Control	Control	None	18.08	24.38	Natural	NA	13	NA	LI-6800	Sheet 2019 sorghum C4 ACi data_Li & Ainsworth.xlsx	doi.org/10.1111/gcb.16108; doi/10.1111/pce.13962	24.8004	0.237023	90.1649	269.443	2.72153	1.16094	6	0.5	2.23943	29.8932	29.5129	28.6462	300.081	269.443	26.9273	30.0946	NA	70.4176
3	Ainsworth_group_13	216	Ainsworth_97	Lisa_Ainsworth	Published	2501_1	Panicoideae	Sorghum bicolor	NADP-ME	Monocot	Pl665123	Aci	4	Outdoor	40.02	-88.14	Plotted_field	Control	400	Control	Control	None	18.08	24.38	Natural	NA	13	NA	LI-6800	Sheet 2019 sorghum C4 ACi data_Li & Ainsworth.xlsx	doi.org/10.1111/gcb.16108; doi/10.1111/pce.13962	43.2582	0.133491	397.284	945.902	1.87926	1.39341	NA	NA	2.25326	30.1993	30.5353	30.1581	999.949	945.902	27.9525	30.1398	NA	69.6097
3	Ainsworth_group_13	214	Ainsworth_95	Lisa_Ainsworth	Published	2104_1	Panicoideae	Sorghum bicolor	NADP-ME	Monocot	Pl665123	Aci	2	Outdoor	40.02	-88.14	Plotted_field	Control	400	Control	Control	None	18.08	24.38	Natural	NA	13	NA	LI-6800	Sheet 2019 sorghum C4 ACi data_Li & Ainsworth.xlsx	doi.org/10.1111/gcb.16108; doi/10.1111/pce.13962	25.221	0.24392	90.5227	268.657	3.37148	1.3883	6	0.5	2.24412	32.8994	32.4807	30.4331	300.008	268.657	31.6511	35.5529	NA	70.0342
3	Ainsworth_group_13	3	Ainsworth_100	Lisa_Ainsworth	Published	2901_2	Panicoideae	Sorghum bicolor	NADP-ME	Monocot	Pl665123	Aci	7	Outdoor	40.02	-88.14	Plotted_field	Control	400	Control	Control	None	18.08	24.38	Natural	NA	13	NA	LI-6800	Sheet 2019 sorghum C4 ACi data_Li & Ainsworth.xlsx	doi.org/10.1111/gcb.16108; doi/10.1111/pce.13962	28.0025	0.352839	222.905	364.79	3.80218	1.11889	6	0.5	2.24034	30.3045	29.7521	29.5266	400.057	364.79	26.6501	31.0709	NA	71.0701
3	Ainsworth_group_13	215	Ainsworth_96	Lisa_Ainsworth	Published	2104_2	Panicoideae	Sorghum bicolor	NADP-ME	Monocot	Pl665123	Aci	3	Outdoor	40.02	-88.14	Plotted_field	Control	400	Control	Control	None	18.08	24.38	Natural	NA	13	NA	LI-6800	Sheet 2019 sorghum C4 ACi data_Li & Ainsworth.xlsx	doi.org/10.1111/gcb.16108; doi/10.1111/pce.13962	37.8364	0.20919	238.262	552.137	3.72203	1.76715	6	0.5	2.25328	33.7073	34.2163	30.7493	600.007	552.137	32.4757	36.7779	NA	69.2617
3	Ainsworth_group_13	214	Ainsworth_95	Lisa_Ainsworth	Published	2104_1	Panicoideae	Sorghum bicolor	NADP-ME	Monocot	Pl665123	Aci	2	Outdoor	40.02	-88.14	Plotted_field	Control	400	Control	Control	None	18.08	24.38	Natural	NA	13	NA	LI-6800	Sheet 2019 sorghum C4 ACi data_Li & Ainsworth.xlsx	doi.org/10.1111/gcb.16108; doi/10.1111/pce.13962	5.27927	0.341701	16.1966	43.3751	4.52122	1.35953	6	0.5	2.24179	32.9763	32.4244	30.5256	49.9453	43.3751	30.4448	35.6765	NA	69.994
3	Ainsworth_group_13	214	Ainsworth_95	Lisa_Ainsworth	Published	2104_1	Panicoideae	Sorghum bicolor	NADP-ME	Monocot	Pl665123	Aci	2	Outdoor	40.02	-88.14	Plotted_field	Control	400	Control	Control	None	18.08	24.38	Natural	NA	13	NA	LI-6800	Sheet 2019 sorghum C4 ACi data_Li & Ainsworth.xlsx	doi.org/10.1111/gcb.16108; doi/10.1111/pce.13962	32.423	0.235457	122.709	359.671	3.27453	1.39457	6	0.5	2.23391	32.8584	32.4489	30.3984	399.998	359.671	31.6112	35.4021	NA	69.8954
3	Ainsworth_group_13	214	Ainsworth_95	Lisa_Ainsworth	Published	2104_1	Panicoideae	Sorghum bicolor	NADP-ME	Monocot	Pl665123	Aci	2	Outdoor	40.02	-88.14	Plotted_field	Control	400	Control	Control	None	18.08	24.38	Natural	NA	13	NA	LI-6800	Sheet 2019 sorghum C4 ACi data_Li & Ainsworth.xlsx	doi.org/10.1111/gcb.16108; doi/10.1111/pce.13962	33.8804	0.0798928	445.424	1157.49	1.35148	1.63444	6	0.5	2.24147	33.3027	33.1198	30.7059	1200.02	1157.49	33.2955	34.8606	NA	67.1724
3	Ainsworth_group_13	218	Ainsworth_99	Lisa_Ainsworth	Published	2901_1	Panicoideae	Sorghum bicolor	NADP-ME	Monocot	Pl665123	Aci	6	Outdoor	40.02	-88.14	Plotted_field	Control	400	Control	Control	None	18.08	24.38	Natural	NA	13	NA	LI-6800	Sheet 2019 sorghum C4 ACi data_Li & Ainsworth.xlsx	doi.org/10.1111/gcb.16108; doi/10.1111/pce.13962	40.0314	0.174562	358.122	749.968	2.16721	1.24021	6	0.5	2.24786	30.0751	29.8367	28.0036	799.956	749.968	27.4686	29.9913	NA	69.6551
3	Ainsworth_group_13	213	Ainsworth_94	Lisa_Ainsworth	Published	1704_2	Panicoideae	Sorghum bicolor	NADP-ME	Monocot	Pl665123	Aci	1	Outdoor	40.02	-88.14	Plotted_field	Control	400	Control	Control	None	18.08	24.38	Natural	NA	13	NA	LI-6800	Sheet 2019 sorghum C4 ACi data_Li & Ainsworth.xlsx	doi.org/10.1111/gcb.16108; doi/10.1111/pce.13962	30.5815	0.0579872	293.496	1162.38	0.722789	1.20764	6	0.5	2.24037	29.859	29.6721	28.6171	1200.09	1162.38	29.1637	30.005	NA	70.3543
3	Ainsworth_group_13	3	Ainsworth_100	Lisa_Ainsworth	Published	2901_2	Panicoideae	Sorghum bicolor	NADP-ME	Monocot	Pl665123	Aci	7	Outdoor	40.02	-88.14	Plotted_field	Control	400	Control	Control	None	18.08	24.38	Natural	NA	13	NA	LI-6800	Sheet 2019 sorghum C4 ACi data_Li & Ainsworth.xlsx	doi.org/10.1111/gcb.16108; doi/10.1111/pce.13962	5.62807	0.346169	14.5809	43.0253	3.75892	1.12556	6	0.5	2.24855	30.2958	29.7315	29.4861	49.9726	43.0253	26.5825	30.9533	NA	70.8367
3	Ainsworth_group_13	217	Ainsworth_98	Lisa_Ainsworth	Published	2501_2	Panicoideae	Sorghum bicolor	NADP-ME	Monocot	Pl665123	Aci	5	Outdoor	40.02	-88.14	Plotted_field	Control	400	Control	Control	None	18.08	24.38	Natural	NA	13	NA	LI-6800	Sheet 2019 sorghum C4 ACi data_Li & Ainsworth.xlsx	doi.org/10.1111/gcb.16108; doi/10.1111/pce.13962	8.89213	0.251471	28.1776	88.9843	3.13165	1.26297	6	0.5	2.24616	30.4225	30.2436	29.6285	99.9891	88.9843	27.1811	30.8232	NA	70.0457
3	Ainsworth_group_13	217	Ainsworth_98	Lisa_Ainsworth	Published	2501_2	Panicoideae	Sorghum bicolor	NADP-ME	Monocot	Pl665123	Aci	5	Outdoor	40.02	-88.14	Plotted_field	Control	400	Control	Control	None	18.08	24.38	Natural	NA	13	NA	LI-6800	Sheet 2019 sorghum C4 ACi data_Li & Ainsworth.xlsx	doi.org/10.1111/gcb.16108; doi/10.1111/pce.13962	31.6587	0.0590147	568.427	1460.53	0.828134	1.35855	6	0.5	2.24697	30.6776	30.747	29.9963	1499.97	1460.53	30.1708	31.1336	NA	69.724
3	Ainsworth_group_13	218	Ainsworth_99	Lisa_Ainsworth	Published	2901_1	Panicoideae	Sorghum bicolor	NADP-ME	Monocot	Pl665123	Aci	6	Outdoor	40.02	-88.14	Plotted_field	Control	400	Control	Control	None	18.08	24.38	Natural	NA	13	NA	LI-6800	Sheet 2019 sorghum C4 ACi data_Li & Ainsworth.xlsx	doi.org/10.1111/gcb.16108; doi/10.1111/pce.13962	34.4659	0.253338	123.349	357.372	2.95082	1.18561	6	0.5	2.24667	29.9611	29.5493	27.7995	399.996	357.372	26.4095	29.8448	NA	69.7676
3	Ainsworth_group_13	218	Ainsworth_99	Lisa_Ainsworth	Published	2901_1	Panicoideae	Sorghum bicolor	NADP-ME	Monocot	Pl665123	Aci	6	Outdoor	40.02	-88.14	Plotted_field	Control	400	Control	Control	None	18.08	24.38	Natural	NA	13	NA	LI-6800	Sheet 2019 sorghum C4 ACi data_Li & Ainsworth.xlsx	doi.org/10.1111/gcb.16108; doi/10.1111/pce.13962	39.7679	0.116788	378.524	950.555	1.47611	1.24524	6	0.5	2.24759	30.1125	29.8942	28.0445	999.959	950.555	28.3637	30.0817	NA	69.7142
3	Ainsworth_group_13	213	Ainsworth_94	Lisa_Ainsworth	Published	1704_2	Panicoideae	Sorghum bicolor	NADP-ME	Monocot	Pl665123	Aci	1	Outdoor	40.02	-88.14	Plotted_field	Control	400	Control	Control	None	18.08	24.38	Natural	NA	13	NA	LI-6800	Sheet 2019 sorghum C4 ACi data_Li & Ainsworth.xlsx	doi.org/10.1111/gcb.16108; doi/10.1111/pce.13962	31.4201	0.235428	132.164	361.114	2.72907	1.17158	6	0.5	2.24458	29.8707	29.4903	28.6487	400	361.114	26.7563	29.9331	NA	70.1296
3	Ainsworth_group_13	216	Ainsworth_97	Lisa_Ainsworth	Published	2501_1	Panicoideae	Sorghum bicolor	NADP-ME	Monocot	Pl665123	Aci	4	Outdoor	40.02	-88.14	Plotted_field	Control	400	Control	Control	None	18.08	24.38	Natural	NA	13	NA	LI-6800	Sheet 2019 sorghum C4 ACi data_Li & Ainsworth.xlsx	doi.org/10.1111/gcb.16108; doi/10.1111/pce.13962	44.5469	0.195862	352.869	744.162	2.6438	1.3565	NA	NA	2.2453	30.1667	30.352	30.1627	799.975	744.162	26.9714	30.0484	NA	69.5319
3	Ainsworth_group_13	215	Ainsworth_96	Lisa_Ainsworth	Published	2104_2	Panicoideae	Sorghum bicolor	NADP-ME	Monocot	Pl665123	Aci	3	Outdoor	40.02	-88.14	Plotted_field	Control	400	Control	Control	None	18.08	24.38	Natural	NA	13	NA	LI-6800	Sheet 2019 sorghum C4 ACi data_Li & Ainsworth.xlsx	doi.org/10.1111/gcb.16108; doi/10.1111/pce.13962	5.27919	0.255025	7.77734	43.4001	4.23663	1.66802	6	0.5	2.24191	33.6212	34.0091	30.6638	49.9553	43.4001	32.2624	37.1571	NA	70.304
3	Ainsworth_group_13	3	Ainsworth_100	Lisa_Ainsworth	Published	2901_2	Panicoideae	Sorghum bicolor	NADP-ME	Monocot	Pl665123	Aci	7	Outdoor	40.02	-88.14	Plotted_field	Control	400	Control	Control	None	18.08	24.38	Natural	NA	13	NA	LI-6800	Sheet 2019 sorghum C4 ACi data_Li & Ainsworth.xlsx	doi.org/10.1111/gcb.16108; doi/10.1111/pce.13962	19.6477	0.274459	52.2682	175.724	3.24744	1.20708	6	0.5	2.24443	30.2607	29.777	29.3873	199.985	175.724	26.4657	30.2446	NA	69.3487
3	Ainsworth_group_13	218	Ainsworth_99	Lisa_Ainsworth	Published	2901_1	Panicoideae	Sorghum bicolor	NADP-ME	Monocot	Pl665123	Aci	6	Outdoor	40.02	-88.14	Plotted_field	Control	400	Control	Control	None	18.08	24.38	Natural	NA	13	NA	LI-6800	Sheet 2019 sorghum C4 ACi data_Li & Ainsworth.xlsx	doi.org/10.1111/gcb.16108; doi/10.1111/pce.13962	38.3753	0.0862343	411.083	1152.39	1.10412	1.25205	6	0.5	2.24726	30.15	29.9493	28.0923	1199.96	1152.39	28.8644	30.1494	NA	69.7185
3	Ainsworth_group_13	217	Ainsworth_98	Lisa_Ainsworth	Published	2501_2	Panicoideae	Sorghum bicolor	NADP-ME	Monocot	Pl665123	Aci	5	Outdoor	40.02	-88.14	Plotted_field	Control	400	Control	Control	None	18.08	24.38	Natural	NA	13	NA	LI-6800	Sheet 2019 sorghum C4 ACi data_Li & Ainsworth.xlsx	doi.org/10.1111/gcb.16108; doi/10.1111/pce.13962	30.6781	0.0673879	405.345	1161.81	0.936955	1.34896	6	0.5	2.24418	30.6419	30.693	29.9395	1199.93	1161.81	30.0033	31.0926	NA	69.7735
3	Ainsworth_group_13	218	Ainsworth_99	Lisa_Ainsworth	Published	2901_1	Panicoideae	Sorghum bicolor	NADP-ME	Monocot	Pl665123	Aci	6	Outdoor	40.02	-88.14	Plotted_field	Control	400	Control	Control	None	18.08	24.38	Natural	NA	13	NA	LI-6800	Sheet 2019 sorghum C4 ACi data_Li & Ainsworth.xlsx	doi.org/10.1111/gcb.16108; doi/10.1111/pce.13962	39.9239	0.0746937	560.591	1450.4	0.964739	1.25947	6	0.5	2.2474	30.1715	29.9773	28.1208	1499.99	1450.4	29.0208	30.1435	NA	69.6194
3	Ainsworth_group_13	3	Ainsworth_100	Lisa_Ainsworth	Published	2901_2	Panicoideae	Sorghum bicolor	NADP-ME	Monocot	Pl665123	Aci	7	Outdoor	40.02	-88.14	Plotted_field	Control	400	Control	Control	None	18.08	24.38	Natural	NA	13	NA	LI-6800	Sheet 2019 sorghum C4 ACi data_Li & Ainsworth.xlsx	doi.org/10.1111/gcb.16108; doi/10.1111/pce.13962	27.1169	0.2429	75.1939	266.505	2.97308	1.23994	6	0.5	2.2413	30.2091	29.7595	29.3364	299.995	266.505	26.4109	29.8719	NA	68.694
3	Ainsworth_group_13	3	Ainsworth_100	Lisa_Ainsworth	Published	2901_2	Panicoideae	Sorghum bicolor	NADP-ME	Monocot	Pl665123	Aci	7	Outdoor	40.02	-88.14	Plotted_field	Control	400	Control	Control	None	18.08	24.38	Natural	NA	13	NA	LI-6800	Sheet 2019 sorghum C4 ACi data_Li & Ainsworth.xlsx	doi.org/10.1111/gcb.16108; doi/10.1111/pce.13962	10.7223	0.315103	27.5742	86.7447	3.54699	1.15914	6	0.5	2.23826	30.2716	29.747	29.4439	99.981	86.7447	26.5279	30.6539	NA	70.2456
3	Ainsworth_group_13	214	Ainsworth_95	Lisa_Ainsworth	Published	2104_1	Panicoideae	Sorghum bicolor	NADP-ME	Monocot	Pl665123	Aci	2	Outdoor	40.02	-88.14	Plotted_field	Control	400	Control	Control	None	18.08	24.38	Natural	NA	13	NA	LI-6800	Sheet 2019 sorghum C4 ACi data_Li & Ainsworth.xlsx	doi.org/10.1111/gcb.16108; doi/10.1111/pce.13962	34.0038	0.0949738	355.452	957.412	1.55918	1.59189	6	0.5	2.24348	33.2423	33.0403	30.6772	1000.01	957.412	33.2584	35.0639	NA	67.7889
3	Ainsworth_group_13	215	Ainsworth_96	Lisa_Ainsworth	Published	2104_2	Panicoideae	Sorghum bicolor	NADP-ME	Monocot	Pl665123	Aci	3	Outdoor	40.02	-88.14	Plotted_field	Control	400	Control	Control	None	18.08	24.38	Natural	NA	13	NA	LI-6800	Sheet 2019 sorghum C4 ACi data_Li & Ainsworth.xlsx	doi.org/10.1111/gcb.16108; doi/10.1111/pce.13962	38.0979	0.131158	256.668	751.824	2.75856	2.05071	6	0.5	2.23296	33.8082	34.8093	30.7867	800.034	751.824	32.5507	35.7429	NA	66.9356
3	Ainsworth_group_13	215	Ainsworth_96	Lisa_Ainsworth	Published	2104_2	Panicoideae	Sorghum bicolor	NADP-ME	Monocot	Pl665123	Aci	3	Outdoor	40.02	-88.14	Plotted_field	Control	400	Control	Control	None	18.08	24.38	Natural	NA	13	NA	LI-6800	Sheet 2019 sorghum C4 ACi data_Li & Ainsworth.xlsx	doi.org/10.1111/gcb.16108; doi/10.1111/pce.13962	30.4277	0.265654	160.96	361.629	4.29584	1.62762	6	0.5	2.2458	33.6611	33.9467	30.7065	400.003	361.629	32.4118	37.3737	NA	70.5635
3	Ainsworth_group_13	215	Ainsworth_96	Lisa_Ainsworth	Published	2104_2	Panicoideae	Sorghum bicolor	NADP-ME	Monocot	Pl665123	Aci	3	Outdoor	40.02	-88.14	Plotted_field	Control	400	Control	Control	None	18.08	24.38	Natural	NA	13	NA	LI-6800	Sheet 2019 sorghum C4 ACi data_Li & Ainsworth.xlsx	doi.org/10.1111/gcb.16108; doi/10.1111/pce.13962	23.3388	0.178767	49.2408	270.899	3.29132	1.8162	6	0.5	2.24813	33.416	34.1079	30.5035	299.976	270.899	32.1593	35.9669	NA	68.8218
3	Ainsworth_group_13	214	Ainsworth_95	Lisa_Ainsworth	Published	2104_1	Panicoideae	Sorghum bicolor	NADP-ME	Monocot	Pl665123	Aci	2	Outdoor	40.02	-88.14	Plotted_field	Control	400	Control	Control	None	18.08	24.38	Natural	NA	13	NA	LI-6800	Sheet 2019 sorghum C4 ACi data_Li & Ainsworth.xlsx	doi.org/10.1111/gcb.16108; doi/10.1111/pce.13962	31.0125	0.352393	203.027	360.716	4.65189	1.35995	6	0.5	2.2388	33.0165	32.4073	30.5654	399.946	360.716	30.2388	35.6224	NA	69.7344
3	Ainsworth_group_13	214	Ainsworth_95	Lisa_Ainsworth	Published	2104_1	Panicoideae	Sorghum bicolor	NADP-ME	Monocot	Pl665123	Aci	2	Outdoor	40.02	-88.14	Plotted_field	Control	400	Control	Control	None	18.08	24.38	Natural	NA	13	NA	LI-6800	Sheet 2019 sorghum C4 ACi data_Li & Ainsworth.xlsx	doi.org/10.1111/gcb.16108; doi/10.1111/pce.13962	39.0083	0.225784	251.727	550.982	3.24059	1.43574	6	0.5	2.24616	33.0899	32.646	30.6053	599.935	550.982	31.7727	35.5233	NA	69.2589
3	Ainsworth_group_13	3	Ainsworth_100	Lisa_Ainsworth	Published	2901_2	Panicoideae	Sorghum bicolor	NADP-ME	Monocot	Pl665123	Aci	7	Outdoor	40.02	-88.14	Plotted_field	Control	400	Control	Control	None	18.08	24.38	Natural	NA	13	NA	LI-6800	Sheet 2019 sorghum C4 ACi data_Li & Ainsworth.xlsx	doi.org/10.1111/gcb.16108; doi/10.1111/pce.13962	33.633	0.22865	106.835	358.379	2.83445	1.2517	6	0.5	2.24546	30.1894	29.7147	29.2801	399.96	358.379	26.3444	29.6451	NA	68.2473
3	Ainsworth_group_13	216	Ainsworth_97	Lisa_Ainsworth	Published	2501_1	Panicoideae	Sorghum bicolor	NADP-ME	Monocot	Pl665123	Aci	4	Outdoor	40.02	-88.14	Plotted_field	Control	400	Control	Control	None	18.08	24.38	Natural	NA	13	NA	LI-6800	Sheet 2019 sorghum C4 ACi data_Li & Ainsworth.xlsx	doi.org/10.1111/gcb.16108; doi/10.1111/pce.13962	5.33338	0.30906	13.3782	43.387	3.85545	1.28675	NA	NA	2.2508	30.1429	30.1521	30.2102	49.9887	43.387	25.7654	30.2526	NA	70.0973
3	Ainsworth_group_13	214	Ainsworth_95	Lisa_Ainsworth	Published	2104_1	Panicoideae	Sorghum bicolor	NADP-ME	Monocot	Pl665123	Aci	2	Outdoor	40.02	-88.14	Plotted_field	Control	400	Control	Control	None	18.08	24.38	Natural	NA	13	NA	LI-6800	Sheet 2019 sorghum C4 ACi data_Li & Ainsworth.xlsx	doi.org/10.1111/gcb.16108; doi/10.1111/pce.13962	36.7399	0.1292	273.66	754.109	1.9945	1.5092	6	0.5	2.24521	33.1586	32.877	30.6416	799.994	754.109	33.1254	35.4336	NA	68.8227
3	Ainsworth_group_13	216	Ainsworth_97	Lisa_Ainsworth	Published	2501_1	Panicoideae	Sorghum bicolor	NADP-ME	Monocot	Pl665123	Aci	4	Outdoor	40.02	-88.14	Plotted_field	Control	400	Control	Control	None	18.08	24.38	Natural	NA	13	NA	LI-6800	Sheet 2019 sorghum C4 ACi data_Li & Ainsworth.xlsx	doi.org/10.1111/gcb.16108; doi/10.1111/pce.13962	41.7496	0.260763	268.496	547.64	3.35675	1.31365	NA	NA	2.24288	30.154	30.1774	30.1715	599.935	547.64	26.138	30.0443	NA	69.5721
3	Ainsworth_group_13	216	Ainsworth_97	Lisa_Ainsworth	Published	2501_1	Panicoideae	Sorghum bicolor	NADP-ME	Monocot	Pl665123	Aci	4	Outdoor	40.02	-88.14	Plotted_field	Control	400	Control	Control	None	18.08	24.38	Natural	NA	13	NA	LI-6800	Sheet 2019 sorghum C4 ACi data_Li & Ainsworth.xlsx	doi.org/10.1111/gcb.16108; doi/10.1111/pce.13962	19.0104	0.263799	52.3041	176.468	3.36077	1.30044	NA	NA	2.25093	30.1606	30.2101	30.2543	199.988	176.468	26.3497	30.2599	NA	70.0408
3	Ainsworth_group_13	216	Ainsworth_97	Lisa_Ainsworth	Published	2501_1	Panicoideae	Sorghum bicolor	NADP-ME	Monocot	Pl665123	Aci	4	Outdoor	40.02	-88.14	Plotted_field	Control	400	Control	Control	None	18.08	24.38	Natural	NA	13	NA	LI-6800	Sheet 2019 sorghum C4 ACi data_Li & Ainsworth.xlsx	doi.org/10.1111/gcb.16108; doi/10.1111/pce.13962	10.0324	0.289777	27.5805	87.5744	3.65086	1.29357	NA	NA	2.25589	30.1543	30.1794	30.2332	99.9981	87.5744	26.0042	30.2531	NA	70.0497
3	Ainsworth_group_13	216	Ainsworth_97	Lisa_Ainsworth	Published	2501_1	Panicoideae	Sorghum bicolor	NADP-ME	Monocot	Pl665123	Aci	4	Outdoor	40.02	-88.14	Plotted_field	Control	400	Control	Control	None	18.08	24.38	Natural	NA	13	NA	LI-6800	Sheet 2019 sorghum C4 ACi data_Li & Ainsworth.xlsx	doi.org/10.1111/gcb.16108; doi/10.1111/pce.13962	34.8123	0.239634	107.709	356.904	3.09383	1.31044	NA	NA	2.25244	30.1576	30.245	30.2883	400.005	356.904	26.6463	30.2467	NA	70.0213
3	Ainsworth_group_13	216	Ainsworth_97	Lisa_Ainsworth	Published	2501_1	Panicoideae	Sorghum bicolor	NADP-ME	Monocot	Pl665123	Aci	4	Outdoor	40.02	-88.14	Plotted_field	Control	400	Control	Control	None	18.08	24.38	Natural	NA	13	NA	LI-6800	Sheet 2019 sorghum C4 ACi data_Li & Ainsworth.xlsx	doi.org/10.1111/gcb.16108; doi/10.1111/pce.13962	31.7128	0.32065	185.705	360.268	3.903	1.25883	NA	NA	2.2556	30.1634	30.0431	30.1888	400.019	360.268	25.7204	30.2632	NA	70.0408
3	Ainsworth_group_13	216	Ainsworth_97	Lisa_Ainsworth	Published	2501_1	Panicoideae	Sorghum bicolor	NADP-ME	Monocot	Pl665123	Aci	4	Outdoor	40.02	-88.14	Plotted_field	Control	400	Control	Control	None	18.08	24.38	Natural	NA	13	NA	LI-6800	Sheet 2019 sorghum C4 ACi data_Li & Ainsworth.xlsx	doi.org/10.1111/gcb.16108; doi/10.1111/pce.13962	27.006	0.244056	76.6782	266.587	3.15144	1.3124	NA	NA	2.24175	30.165	30.2437	30.2752	300.002	266.587	26.5555	30.2229	NA	69.9385
3	Ainsworth_group_13	215	Ainsworth_96	Lisa_Ainsworth	Published	2104_2	Panicoideae	Sorghum bicolor	NADP-ME	Monocot	Pl665123	Aci	3	Outdoor	40.02	-88.14	Plotted_field	Control	400	Control	Control	None	18.08	24.38	Natural	NA	13	NA	LI-6800	Sheet 2019 sorghum C4 ACi data_Li & Ainsworth.xlsx	doi.org/10.1111/gcb.16108; doi/10.1111/pce.13962	29.7335	0.17373	72.317	362.858	3.18631	1.80768	6	0.5	2.23761	33.3399	34.026	30.4546	399.925	362.858	32.1216	35.8082	NA	68.8058
3	Ainsworth_group_13	214	Ainsworth_95	Lisa_Ainsworth	Published	2104_1	Panicoideae	Sorghum bicolor	NADP-ME	Monocot	Pl665123	Aci	2	Outdoor	40.02	-88.14	Plotted_field	Control	400	Control	Control	None	18.08	24.38	Natural	NA	13	NA	LI-6800	Sheet 2019 sorghum C4 ACi data_Li & Ainsworth.xlsx	doi.org/10.1111/gcb.16108; doi/10.1111/pce.13962	29.037	0.0583585	627.489	1463.23	1.02812	1.69332	6	0.5	2.24884	33.3267	33.21	30.7306	1499.88	1463.23	33.3354	34.5264	NA	66.4396
3	Ainsworth_group_13	215	Ainsworth_96	Lisa_Ainsworth	Published	2104_2	Panicoideae	Sorghum bicolor	NADP-ME	Monocot	Pl665123	Aci	3	Outdoor	40.02	-88.14	Plotted_field	Control	400	Control	Control	None	18.08	24.38	Natural	NA	13	NA	LI-6800	Sheet 2019 sorghum C4 ACi data_Li & Ainsworth.xlsx	doi.org/10.1111/gcb.16108; doi/10.1111/pce.13962	16.9167	0.198953	33.952	178.902	3.57437	1.78063	6	0.5	2.24516	33.4921	34.1119	30.5598	199.971	178.902	32.2008	36.3345	NA	69.2371
3	Ainsworth_group_13	215	Ainsworth_96	Lisa_Ainsworth	Published	2104_2	Panicoideae	Sorghum bicolor	NADP-ME	Monocot	Pl665123	Aci	3	Outdoor	40.02	-88.14	Plotted_field	Control	400	Control	Control	None	18.08	24.38	Natural	NA	13	NA	LI-6800	Sheet 2019 sorghum C4 ACi data_Li & Ainsworth.xlsx	doi.org/10.1111/gcb.16108; doi/10.1111/pce.13962	35.8548	0.0838847	235.963	954.78	1.97603	2.26986	6	0.5	2.25368	33.8558	35.2417	30.8163	1000.07	954.78	32.6064	34.8949	NA	65.1779
3	Ainsworth_group_13	215	Ainsworth_96	Lisa_Ainsworth	Published	2104_2	Panicoideae	Sorghum bicolor	NADP-ME	Monocot	Pl665123	Aci	3	Outdoor	40.02	-88.14	Plotted_field	Control	400	Control	Control	None	18.08	24.38	Natural	NA	13	NA	LI-6800	Sheet 2019 sorghum C4 ACi data_Li & Ainsworth.xlsx	doi.org/10.1111/gcb.16108; doi/10.1111/pce.13962	34.396	0.0619377	228.516	1156.57	1.53748	2.37909	6	0.5	2.24365	33.8752	35.4482	30.8243	1199.98	1156.57	32.6743	34.4557	NA	64.2866
3	Ainsworth_group_13	215	Ainsworth_96	Lisa_Ainsworth	Published	2104_2	Panicoideae	Sorghum bicolor	NADP-ME	Monocot	Pl665123	Aci	3	Outdoor	40.02	-88.14	Plotted_field	Control	400	Control	Control	None	18.08	24.38	Natural	NA	13	NA	LI-6800	Sheet 2019 sorghum C4 ACi data_Li & Ainsworth.xlsx	doi.org/10.1111/gcb.16108; doi/10.1111/pce.13962	9.56817	0.227759	16.1918	88.1508	3.93122	1.72213	6	0.5	2.24432	33.5533	34.0693	30.616	100.049	88.1508	32.2497	36.7938	NA	69.8782
3	Ainsworth_group_13	215	Ainsworth_96	Lisa_Ainsworth	Published	2104_2	Panicoideae	Sorghum bicolor	NADP-ME	Monocot	Pl665123	Aci	3	Outdoor	40.02	-88.14	Plotted_field	Control	400	Control	Control	None	18.08	24.38	Natural	NA	13	NA	LI-6800	Sheet 2019 sorghum C4 ACi data_Li & Ainsworth.xlsx	doi.org/10.1111/gcb.16108; doi/10.1111/pce.13962	33.0773	0.0474258	294.12	1458.1	1.23497	2.4861	6	0.5	2.24833	33.9379	35.6868	30.8297	1499.96	1458.1	32.7198	34.1513	NA	63.4925
4	Ainsworth_group_14	8	Ainsworth_105	Lisa_Ainsworth	Published	2502_1	Panicoideae	Sorghum bicolor	NADP-ME	Monocot	TAM17800	Aci	5	Outdoor	40.02	-88.14	Plotted_field	Control	400	Control	Control	None	18.08	24.38	Natural	NA	13	NA	LI-6800	Sheet 2019 sorghum C4 ACi data_Li & Ainsworth.xlsx	doi.org/10.1111/gcb.16108; doi/10.1111/pce.13962	53.3313	0.25648	563.884	932.381	3.62404	1.43908	6	0.5	2.24913	30.1611	30.7018	30.0368	1000.15	932.381	25.9068	30.1055	NA	69.6775
4	Ainsworth_group_14	7	Ainsworth_104	Lisa_Ainsworth	Published	2108_2	Panicoideae	Sorghum bicolor	NADP-ME	Monocot	TAM17800	Aci	4	Outdoor	40.02	-88.14	Plotted_field	Control	400	Control	Control	None	18.08	24.38	Natural	NA	13	NA	LI-6800	Sheet 2019 sorghum C4 ACi data_Li & Ainsworth.xlsx	doi.org/10.1111/gcb.16108; doi/10.1111/pce.13962	11.6863	0.275022	12.4163	85.5832	4.11886	1.52069	6	0.5	2.24908	30.5846	31.4059	32.6967	100.031	85.5832	26.4963	31.2847	NA	70.2774
4	Ainsworth_group_14	8	Ainsworth_105	Lisa_Ainsworth	Published	2502_1	Panicoideae	Sorghum bicolor	NADP-ME	Monocot	TAM17800	Aci	5	Outdoor	40.02	-88.14	Plotted_field	Control	400	Control	Control	None	18.08	24.38	Natural	NA	13	NA	LI-6800	Sheet 2019 sorghum C4 ACi data_Li & Ainsworth.xlsx	doi.org/10.1111/gcb.16108; doi/10.1111/pce.13962	53.1149	0.202758	673.028	1132.42	2.99653	1.48642	6	0.5	2.23935	30.164	30.9045	29.9989	1199.96	1132.42	26.6768	30.1488	NA	69.7659
4	Ainsworth_group_14	4	Ainsworth_101	Lisa_Ainsworth	Published	1708_1	Panicoideae	Sorghum bicolor	NADP-ME	Monocot	TAM17800	Aci	1	Outdoor	40.02	-88.14	Plotted_field	Control	400	Control	Control	None	18.08	24.38	Natural	NA	13	NA	LI-6800	Sheet 2019 sorghum C4 ACi data_Li & Ainsworth.xlsx	doi.org/10.1111/gcb.16108; doi/10.1111/pce.13962	35.4192	0.321294	162.711	356.012	3.62563	1.16326	6	0.5	2.25006	30.5125	29.9227	30.4027	400.055	356.012	26.8134	31.0283	NA	70.1612
4	Ainsworth_group_14	7	Ainsworth_104	Lisa_Ainsworth	Published	2108_2	Panicoideae	Sorghum bicolor	NADP-ME	Monocot	TAM17800	Aci	4	Outdoor	40.02	-88.14	Plotted_field	Control	400	Control	Control	None	18.08	24.38	Natural	NA	13	NA	LI-6800	Sheet 2019 sorghum C4 ACi data_Li & Ainsworth.xlsx	doi.org/10.1111/gcb.16108; doi/10.1111/pce.13962	21.1619	0.249934	28.5443	173.799	3.85199	1.55586	6	0.5	2.24143	30.6132	31.5308	32.72	199.995	173.799	26.7862	31.2638	NA	70.1107
4	Ainsworth_group_14	7	Ainsworth_104	Lisa_Ainsworth	Published	2108_2	Panicoideae	Sorghum bicolor	NADP-ME	Monocot	TAM17800	Aci	4	Outdoor	40.02	-88.14	Plotted_field	Control	400	Control	Control	None	18.08	24.38	Natural	NA	13	NA	LI-6800	Sheet 2019 sorghum C4 ACi data_Li & Ainsworth.xlsx	doi.org/10.1111/gcb.16108; doi/10.1111/pce.13962	6.39243	0.296863	4.83811	42.0416	4.38136	1.50683	6	0.5	2.23958	30.5832	31.3162	32.6697	49.9336	42.0416	26.0927	31.1864	NA	70.0643
4	Ainsworth_group_14	4	Ainsworth_101	Lisa_Ainsworth	Published	1708_1	Panicoideae	Sorghum bicolor	NADP-ME	Monocot	TAM17800	Aci	1	Outdoor	40.02	-88.14	Plotted_field	Control	400	Control	Control	None	18.08	24.38	Natural	NA	13	NA	LI-6800	Sheet 2019 sorghum C4 ACi data_Li & Ainsworth.xlsx	doi.org/10.1111/gcb.16108; doi/10.1111/pce.13962	38.4104	0.207581	1114.94	1449.64	2.48448	1.20231	6	0.5	2.24117	30.5279	30.028	30.4564	1500.06	1449.64	28.0004	30.89	NA	69.7961
4	Ainsworth_group_14	7	Ainsworth_104	Lisa_Ainsworth	Published	2108_2	Panicoideae	Sorghum bicolor	NADP-ME	Monocot	TAM17800	Aci	4	Outdoor	40.02	-88.14	Plotted_field	Control	400	Control	Control	None	18.08	24.38	Natural	NA	13	NA	LI-6800	Sheet 2019 sorghum C4 ACi data_Li & Ainsworth.xlsx	doi.org/10.1111/gcb.16108; doi/10.1111/pce.13962	31.1427	0.301862	178.461	360.699	4.38841	1.48605	6	0.5	2.24661	30.5628	31.1918	32.644	399.969	360.699	25.9652	31.0676	NA	69.882
4	Ainsworth_group_14	7	Ainsworth_104	Lisa_Ainsworth	Published	2108_2	Panicoideae	Sorghum bicolor	NADP-ME	Monocot	TAM17800	Aci	4	Outdoor	40.02	-88.14	Plotted_field	Control	400	Control	Control	None	18.08	24.38	Natural	NA	13	NA	LI-6800	Sheet 2019 sorghum C4 ACi data_Li & Ainsworth.xlsx	doi.org/10.1111/gcb.16108; doi/10.1111/pce.13962	39.9877	0.234697	253.015	549.579	3.63045	1.55684	6	0.5	2.24066	30.5774	31.4063	32.6228	599.958	549.579	26.6972	30.919	NA	69.4879
4	Ainsworth_group_14	4	Ainsworth_101	Lisa_Ainsworth	Published	1708_1	Panicoideae	Sorghum bicolor	NADP-ME	Monocot	TAM17800	Aci	1	Outdoor	40.02	-88.14	Plotted_field	Control	400	Control	Control	None	18.08	24.38	Natural	NA	13	NA	LI-6800	Sheet 2019 sorghum C4 ACi data_Li & Ainsworth.xlsx	doi.org/10.1111/gcb.16108; doi/10.1111/pce.13962	38.9595	0.249096	865.961	1149.29	2.92974	1.19285	6	0.5	2.24972	30.5309	29.9736	30.4463	1200.08	1149.29	27.4431	30.8502	NA	69.6965
4	Ainsworth_group_14	10	Ainsworth_107	Lisa_Ainsworth	Published	2902_1	Panicoideae	Sorghum bicolor	NADP-ME	Monocot	TAM17800	Aci	7	Outdoor	40.02	-88.14	Plotted_field	Control	400	Control	Control	None	18.08	24.38	Natural	NA	13	NA	LI-6800	Sheet 2019 sorghum C4 ACi data_Li & Ainsworth.xlsx	doi.org/10.1111/gcb.16108; doi/10.1111/pce.13962	40.7492	0.224668	430.571	748.223	3.12103	1.40552	6	0.5	2.25044	29.7193	29.176	27.1767	799.925	748.223	23.132	26.777	NA	63.3884
4	Ainsworth_group_14	10	Ainsworth_107	Lisa_Ainsworth	Published	2902_1	Panicoideae	Sorghum bicolor	NADP-ME	Monocot	TAM17800	Aci	7	Outdoor	40.02	-88.14	Plotted_field	Control	400	Control	Control	None	18.08	24.38	Natural	NA	13	NA	LI-6800	Sheet 2019 sorghum C4 ACi data_Li & Ainsworth.xlsx	doi.org/10.1111/gcb.16108; doi/10.1111/pce.13962	43.1088	0.188352	546.257	945.113	2.74832	1.46417	6	0.5	2.24707	29.7535	29.2622	27.2144	999.963	945.113	23.178	26.3891	NA	62.3503
4	Ainsworth_group_14	5	Ainsworth_102	Lisa_Ainsworth	Published	1708_2	Panicoideae	Sorghum bicolor	NADP-ME	Monocot	TAM17800	Aci	2	Outdoor	40.02	-88.14	Plotted_field	Control	400	Control	Control	None	18.08	24.38	Natural	NA	13	NA	LI-6800	Sheet 2019 sorghum C4 ACi data_Li & Ainsworth.xlsx	doi.org/10.1111/gcb.16108; doi/10.1111/pce.13962	30.7657	0.335943	199.765	361.773	3.55031	1.09556	6	0.5	2.24033	29.5922	29.0449	28.0722	400.236	361.773	25.4618	29.5964	NA	70.5649
4	Ainsworth_group_14	4	Ainsworth_101	Lisa_Ainsworth	Published	1708_1	Panicoideae	Sorghum bicolor	NADP-ME	Monocot	TAM17800	Aci	1	Outdoor	40.02	-88.14	Plotted_field	Control	400	Control	Control	None	18.08	24.38	Natural	NA	13	NA	LI-6800	Sheet 2019 sorghum C4 ACi data_Li & Ainsworth.xlsx	doi.org/10.1111/gcb.16108; doi/10.1111/pce.13962	38.6234	0.281842	701.615	949.941	3.23703	1.17367	6	0.5	2.25289	30.4806	29.8865	30.4562	999.974	949.941	27.0649	30.8292	NA	69.8504
4	Ainsworth_group_14	7	Ainsworth_104	Lisa_Ainsworth	Published	2108_2	Panicoideae	Sorghum bicolor	NADP-ME	Monocot	TAM17800	Aci	4	Outdoor	40.02	-88.14	Plotted_field	Control	400	Control	Control	None	18.08	24.38	Natural	NA	13	NA	LI-6800	Sheet 2019 sorghum C4 ACi data_Li & Ainsworth.xlsx	doi.org/10.1111/gcb.16108; doi/10.1111/pce.13962	43.1142	0.131478	193.224	746.081	2.31257	1.72588	6	0.5	2.24274	30.6419	32.0876	32.6127	799.886	746.081	28.3601	31.0489	NA	69.5221
4	Ainsworth_group_14	4	Ainsworth_101	Lisa_Ainsworth	Published	1708_1	Panicoideae	Sorghum bicolor	NADP-ME	Monocot	TAM17800	Aci	1	Outdoor	40.02	-88.14	Plotted_field	Control	400	Control	Control	None	18.08	24.38	Natural	NA	13	NA	LI-6800	Sheet 2019 sorghum C4 ACi data_Li & Ainsworth.xlsx	doi.org/10.1111/gcb.16108; doi/10.1111/pce.13962	21.5305	0.349273	65.2582	173.395	3.83772	1.14022	6	0.5	2.24623	30.4498	29.8187	30.3986	200.029	173.395	26.5414	31.0037	NA	70.3619
4	Ainsworth_group_14	8	Ainsworth_105	Lisa_Ainsworth	Published	2502_1	Panicoideae	Sorghum bicolor	NADP-ME	Monocot	TAM17800	Aci	5	Outdoor	40.02	-88.14	Plotted_field	Control	400	Control	Control	None	18.08	24.38	Natural	NA	13	NA	LI-6800	Sheet 2019 sorghum C4 ACi data_Li & Ainsworth.xlsx	doi.org/10.1111/gcb.16108; doi/10.1111/pce.13962	6.13789	0.295632	6.60629	42.4762	4.12109	1.4328	6	0.5	2.2467	30.1718	30.7567	30.1497	50.0193	42.4762	25.526	30.2997	NA	70.1045
4	Ainsworth_group_14	5	Ainsworth_102	Lisa_Ainsworth	Published	1708_2	Panicoideae	Sorghum bicolor	NADP-ME	Monocot	TAM17800	Aci	2	Outdoor	40.02	-88.14	Plotted_field	Control	400	Control	Control	None	18.08	24.38	Natural	NA	13	NA	LI-6800	Sheet 2019 sorghum C4 ACi data_Li & Ainsworth.xlsx	doi.org/10.1111/gcb.16108; doi/10.1111/pce.13962	24.5229	0.333495	139.747	269.459	3.59944	1.11843	6	0.5	2.24277	29.5845	29.0114	28.0576	300.048	269.459	25.0937	29.2862	NA	69.8588
4	Ainsworth_group_14	6	Ainsworth_103	Lisa_Ainsworth	Published	2108_1	Panicoideae	Sorghum bicolor	NADP-ME	Monocot	TAM17800	Aci	3	Outdoor	40.02	-88.14	Plotted_field	Control	400	Control	Control	None	18.08	24.38	Natural	NA	13	NA	LI-6800	Sheet 2019 sorghum C4 ACi data_Li & Ainsworth.xlsx	doi.org/10.1111/gcb.16108; doi/10.1111/pce.13962	48.3165	0.131913	319.085	939.522	2.29018	1.70354	6	0.5	2.23391	30.5621	31.9763	31.9848	1000.08	939.522	28.3197	30.9826	NA	69.663
4	Ainsworth_group_14	8	Ainsworth_105	Lisa_Ainsworth	Published	2502_1	Panicoideae	Sorghum bicolor	NADP-ME	Monocot	TAM17800	Aci	5	Outdoor	40.02	-88.14	Plotted_field	Control	400	Control	Control	None	18.08	24.38	Natural	NA	13	NA	LI-6800	Sheet 2019 sorghum C4 ACi data_Li & Ainsworth.xlsx	doi.org/10.1111/gcb.16108; doi/10.1111/pce.13962	11.2139	0.278779	16.7789	86.1442	3.92766	1.44226	6	0.5	2.24954	30.1836	30.8096	30.1601	99.9466	86.1442	25.7915	30.3406	NA	70.1501
4	Ainsworth_group_14	4	Ainsworth_101	Lisa_Ainsworth	Published	1708_1	Panicoideae	Sorghum bicolor	NADP-ME	Monocot	TAM17800	Aci	1	Outdoor	40.02	-88.14	Plotted_field	Control	400	Control	Control	None	18.08	24.38	Natural	NA	13	NA	LI-6800	Sheet 2019 sorghum C4 ACi data_Li & Ainsworth.xlsx	doi.org/10.1111/gcb.16108; doi/10.1111/pce.13962	29.4305	0.32389	104.869	263.704	3.62911	1.15576	6	0.5	2.24612	30.5198	29.9377	30.4014	300.168	263.704	26.9218	31.141	NA	70.3859
4	Ainsworth_group_14	10	Ainsworth_107	Lisa_Ainsworth	Published	2902_1	Panicoideae	Sorghum bicolor	NADP-ME	Monocot	TAM17800	Aci	7	Outdoor	40.02	-88.14	Plotted_field	Control	400	Control	Control	None	18.08	24.38	Natural	NA	13	NA	LI-6800	Sheet 2019 sorghum C4 ACi data_Li & Ainsworth.xlsx	doi.org/10.1111/gcb.16108; doi/10.1111/pce.13962	43.3759	0.153408	654.69	1144.6	2.35614	1.52868	6	0.5	2.24282	29.7794	29.3694	27.2458	1199.88	1144.6	23.2417	25.9954	NA	61.3266
4	Ainsworth_group_14	10	Ainsworth_107	Lisa_Ainsworth	Published	2902_1	Panicoideae	Sorghum bicolor	NADP-ME	Monocot	TAM17800	Aci	7	Outdoor	40.02	-88.14	Plotted_field	Control	400	Control	Control	None	18.08	24.38	Natural	NA	13	NA	LI-6800	Sheet 2019 sorghum C4 ACi data_Li & Ainsworth.xlsx	doi.org/10.1111/gcb.16108; doi/10.1111/pce.13962	43.0778	0.120933	830.51	1444.88	1.93773	1.5825	6	0.5	2.25288	29.7932	29.4201	27.2709	1499.93	1444.88	23.3098	25.5754	NA	60.2855
4	Ainsworth_group_14	8	Ainsworth_105	Lisa_Ainsworth	Published	2502_1	Panicoideae	Sorghum bicolor	NADP-ME	Monocot	TAM17800	Aci	5	Outdoor	40.02	-88.14	Plotted_field	Control	400	Control	Control	None	18.08	24.38	Natural	NA	13	NA	LI-6800	Sheet 2019 sorghum C4 ACi data_Li & Ainsworth.xlsx	doi.org/10.1111/gcb.16108; doi/10.1111/pce.13962	52.9768	0.167949	880.12	1432.37	2.60229	1.54493	6	0.5	2.24973	30.1754	31.1365	29.9652	1500.13	1432.37	27.1457	30.1604	NA	69.7487
4	Ainsworth_group_14	6	Ainsworth_103	Lisa_Ainsworth	Published	2108_1	Panicoideae	Sorghum bicolor	NADP-ME	Monocot	TAM17800	Aci	3	Outdoor	40.02	-88.14	Plotted_field	Control	400	Control	Control	None	18.08	24.38	Natural	NA	13	NA	LI-6800	Sheet 2019 sorghum C4 ACi data_Li & Ainsworth.xlsx	doi.org/10.1111/gcb.16108; doi/10.1111/pce.13962	33.7844	0.322073	171.974	357.583	4.53726	1.44654	6	0.5	2.2438	30.4534	30.9992	31.7678	400.07	357.583	25.7027	30.9786	NA	70.0861
4	Ainsworth_group_14	4	Ainsworth_101	Lisa_Ainsworth	Published	1708_1	Panicoideae	Sorghum bicolor	NADP-ME	Monocot	TAM17800	Aci	1	Outdoor	40.02	-88.14	Plotted_field	Control	400	Control	Control	None	18.08	24.38	Natural	NA	13	NA	LI-6800	Sheet 2019 sorghum C4 ACi data_Li & Ainsworth.xlsx	doi.org/10.1111/gcb.16108; doi/10.1111/pce.13962	11.9955	0.395965	31.5664	85.1759	4.31587	1.14295	6	0.5	2.24798	30.4657	29.8071	30.3829	100.012	85.1759	25.9283	30.9472	NA	70.1714
4	Ainsworth_group_14	7	Ainsworth_104	Lisa_Ainsworth	Published	2108_2	Panicoideae	Sorghum bicolor	NADP-ME	Monocot	TAM17800	Aci	4	Outdoor	40.02	-88.14	Plotted_field	Control	400	Control	Control	None	18.08	24.38	Natural	NA	13	NA	LI-6800	Sheet 2019 sorghum C4 ACi data_Li & Ainsworth.xlsx	doi.org/10.1111/gcb.16108; doi/10.1111/pce.13962	29.5428	0.223876	38.3558	263.462	3.52341	1.57874	6	0.5	2.24273	30.6258	31.6361	32.7345	300.032	263.462	27.2209	31.3171	NA	70.1734
4	Ainsworth_group_14	8	Ainsworth_105	Lisa_Ainsworth	Published	2502_1	Panicoideae	Sorghum bicolor	NADP-ME	Monocot	TAM17800	Aci	5	Outdoor	40.02	-88.14	Plotted_field	Control	400	Control	Control	None	18.08	24.38	Natural	NA	13	NA	LI-6800	Sheet 2019 sorghum C4 ACi data_Li & Ainsworth.xlsx	doi.org/10.1111/gcb.16108; doi/10.1111/pce.13962	21.2223	0.259701	33.4875	173.872	3.70268	1.45275	6	0.5	2.25246	30.1914	30.8455	30.1836	199.998	173.872	26.0432	30.3319	NA	70.0877
4	Ainsworth_group_14	11	Ainsworth_108	Lisa_Ainsworth	Published	2902_2	Panicoideae	Sorghum bicolor	NADP-ME	Monocot	TAM17800	Aci	8	Outdoor	40.02	-88.14	Plotted_field	Control	400	Control	Control	None	18.08	24.38	Natural	NA	13	NA	LI-6800	Sheet 2019 sorghum C4 ACi data_Li & Ainsworth.xlsx	doi.org/10.1111/gcb.16108; doi/10.1111/pce.13962	27.595	0.171224	93.3127	365.789	2.36559	1.37769	6	0.5	2.23815	30.0641	29.6949	28.6339	399.94	365.789	25.5653	28.3235	NA	65.6819
4	Ainsworth_group_14	6	Ainsworth_103	Lisa_Ainsworth	Published	2108_1	Panicoideae	Sorghum bicolor	NADP-ME	Monocot	TAM17800	Aci	3	Outdoor	40.02	-88.14	Plotted_field	Control	400	Control	Control	None	18.08	24.38	Natural	NA	13	NA	LI-6800	Sheet 2019 sorghum C4 ACi data_Li & Ainsworth.xlsx	doi.org/10.1111/gcb.16108; doi/10.1111/pce.13962	43.4322	0.283825	275.503	545.115	4.13148	1.48167	6	0.5	2.247	30.456	31.0558	31.8254	599.937	545.115	25.9643	30.7696	NA	69.6057
4	Ainsworth_group_14	8	Ainsworth_105	Lisa_Ainsworth	Published	2502_1	Panicoideae	Sorghum bicolor	NADP-ME	Monocot	TAM17800	Aci	5	Outdoor	40.02	-88.14	Plotted_field	Control	400	Control	Control	None	18.08	24.38	Natural	NA	13	NA	LI-6800	Sheet 2019 sorghum C4 ACi data_Li & Ainsworth.xlsx	doi.org/10.1111/gcb.16108; doi/10.1111/pce.13962	33.0727	0.307988	169.669	358.697	4.1794	1.39857	6	0.5	2.25472	30.1536	30.606	30.1314	400.009	358.697	25.4209	30.2624	NA	70.0865
4	Ainsworth_group_14	8	Ainsworth_105	Lisa_Ainsworth	Published	2502_1	Panicoideae	Sorghum bicolor	NADP-ME	Monocot	TAM17800	Aci	5	Outdoor	40.02	-88.14	Plotted_field	Control	400	Control	Control	None	18.08	24.38	Natural	NA	13	NA	LI-6800	Sheet 2019 sorghum C4 ACi data_Li & Ainsworth.xlsx	doi.org/10.1111/gcb.16108; doi/10.1111/pce.13962	46.2157	0.307339	276.451	542.069	4.15374	1.39322	6	0.5	2.24411	30.135	30.5354	30.0959	599.977	542.069	25.3296	30.1412	NA	69.872
4	Ainsworth_group_14	4	Ainsworth_101	Lisa_Ainsworth	Published	1708_1	Panicoideae	Sorghum bicolor	NADP-ME	Monocot	TAM17800	Aci	1	Outdoor	40.02	-88.14	Plotted_field	Control	400	Control	Control	None	18.08	24.38	Natural	NA	13	NA	LI-6800	Sheet 2019 sorghum C4 ACi data_Li & Ainsworth.xlsx	doi.org/10.1111/gcb.16108; doi/10.1111/pce.13962	29.8618	0.438008	237.495	362.201	4.66272	1.12701	6	0.5	2.24667	30.4383	29.7187	30.394	400.063	362.201	25.4673	30.8899	NA	70.157
4	Ainsworth_group_14	11	Ainsworth_108	Lisa_Ainsworth	Published	2902_2	Panicoideae	Sorghum bicolor	NADP-ME	Monocot	TAM17800	Aci	8	Outdoor	40.02	-88.14	Plotted_field	Control	400	Control	Control	None	18.08	24.38	Natural	NA	13	NA	LI-6800	Sheet 2019 sorghum C4 ACi data_Li & Ainsworth.xlsx	doi.org/10.1111/gcb.16108; doi/10.1111/pce.13962	21.7841	0.18222	70.527	273.064	2.48134	1.36112	6	0.5	2.24209	30.0662	29.7004	28.668	300.014	273.064	25.6131	28.5054	NA	66.0925
4	Ainsworth_group_14	7	Ainsworth_104	Lisa_Ainsworth	Published	2108_2	Panicoideae	Sorghum bicolor	NADP-ME	Monocot	TAM17800	Aci	4	Outdoor	40.02	-88.14	Plotted_field	Control	400	Control	Control	None	18.08	24.38	Natural	NA	13	NA	LI-6800	Sheet 2019 sorghum C4 ACi data_Li & Ainsworth.xlsx	doi.org/10.1111/gcb.16108; doi/10.1111/pce.13962	46.0428	0.105008	208.257	942.571	1.91712	1.77927	6	0.5	2.24559	30.6892	32.3534	32.6272	999.989	942.571	29.0128	31.2414	NA	69.7682
4	Ainsworth_group_14	4	Ainsworth_101	Lisa_Ainsworth	Published	1708_1	Panicoideae	Sorghum bicolor	NADP-ME	Monocot	TAM17800	Aci	1	Outdoor	40.02	-88.14	Plotted_field	Control	400	Control	Control	None	18.08	24.38	Natural	NA	13	NA	LI-6800	Sheet 2019 sorghum C4 ACi data_Li & Ainsworth.xlsx	doi.org/10.1111/gcb.16108; doi/10.1111/pce.13962	6.48325	0.42067	14.5946	41.9583	4.45486	1.1169	6	0.5	2.24493	30.3939	29.6819	30.3803	49.9617	41.9583	25.7249	30.905	NA	70.3641
4	Ainsworth_group_14	6	Ainsworth_103	Lisa_Ainsworth	Published	2108_1	Panicoideae	Sorghum bicolor	NADP-ME	Monocot	TAM17800	Aci	3	Outdoor	40.02	-88.14	Plotted_field	Control	400	Control	Control	None	18.08	24.38	Natural	NA	13	NA	LI-6800	Sheet 2019 sorghum C4 ACi data_Li & Ainsworth.xlsx	doi.org/10.1111/gcb.16108; doi/10.1111/pce.13962	48.7288	0.192111	302.349	738.657	3.08804	1.60116	6	0.5	2.23554	30.5196	31.5091	31.8994	799.871	738.657	27.1653	30.7571	NA	69.3244
4	Ainsworth_group_14	6	Ainsworth_103	Lisa_Ainsworth	Published	2108_1	Panicoideae	Sorghum bicolor	NADP-ME	Monocot	TAM17800	Aci	3	Outdoor	40.02	-88.14	Plotted_field	Control	400	Control	Control	None	18.08	24.38	Natural	NA	13	NA	LI-6800	Sheet 2019 sorghum C4 ACi data_Li & Ainsworth.xlsx	doi.org/10.1111/gcb.16108; doi/10.1111/pce.13962	6.46799	0.314446	6.28426	41.983	4.54982	1.4832	6	0.5	2.23481	30.48	31.1411	31.6995	49.9733	41.983	25.6899	30.9802	NA	69.9787
4	Ainsworth_group_14	9	Ainsworth_106	Lisa_Ainsworth	Published	2502_2	Panicoideae	Sorghum bicolor	NADP-ME	Monocot	TAM17800	Aci	6	Outdoor	40.02	-88.14	Plotted_field	Control	400	Control	Control	None	18.08	24.38	Natural	NA	13	NA	LI-6800	Sheet 2019 sorghum C4 ACi data_Li & Ainsworth.xlsx	doi.org/10.1111/gcb.16108; doi/10.1111/pce.13962	42.3355	0.411737	358.313	546.114	4.74697	1.21249	6	0.5	2.25078	30.6262	30.0931	30.5751	600.03	546.114	25.4325	30.9528	NA	69.5361
4	Ainsworth_group_14	4	Ainsworth_101	Lisa_Ainsworth	Published	1708_1	Panicoideae	Sorghum bicolor	NADP-ME	Monocot	TAM17800	Aci	1	Outdoor	40.02	-88.14	Plotted_field	Control	400	Control	Control	None	18.08	24.38	Natural	NA	13	NA	LI-6800	Sheet 2019 sorghum C4 ACi data_Li & Ainsworth.xlsx	doi.org/10.1111/gcb.16108; doi/10.1111/pce.13962	37.0106	0.338615	552.16	752.118	3.83156	1.17132	6	0.5	2.25361	30.483	29.8506	30.4489	799.98	752.118	26.3099	30.7655	NA	69.6951
4	Ainsworth_group_14	11	Ainsworth_108	Lisa_Ainsworth	Published	2902_2	Panicoideae	Sorghum bicolor	NADP-ME	Monocot	TAM17800	Aci	8	Outdoor	40.02	-88.14	Plotted_field	Control	400	Control	Control	None	18.08	24.38	Natural	NA	13	NA	LI-6800	Sheet 2019 sorghum C4 ACi data_Li & Ainsworth.xlsx	doi.org/10.1111/gcb.16108; doi/10.1111/pce.13962	52.6586	0.216045	510.781	933.754	2.71035	1.26366	6	0.5	2.23995	29.9943	29.5986	28.9388	999.981	933.754	26.085	29.2423	NA	68.0795
4	Ainsworth_group_14	8	Ainsworth_105	Lisa_Ainsworth	Published	2502_1	Panicoideae	Sorghum bicolor	NADP-ME	Monocot	TAM17800	Aci	5	Outdoor	40.02	-88.14	Plotted_field	Control	400	Control	Control	None	18.08	24.38	Natural	NA	13	NA	LI-6800	Sheet 2019 sorghum C4 ACi data_Li & Ainsworth.xlsx	doi.org/10.1111/gcb.16108; doi/10.1111/pce.13962	50.6845	0.29536	430.715	735.851	4.01776	1.39816	6	0.5	2.24689	30.1445	30.5648	30.0654	799.953	735.851	25.513	30.1677	NA	69.891
4	Ainsworth_group_14	5	Ainsworth_102	Lisa_Ainsworth	Published	1708_2	Panicoideae	Sorghum bicolor	NADP-ME	Monocot	TAM17800	Aci	2	Outdoor	40.02	-88.14	Plotted_field	Control	400	Control	Control	None	18.08	24.38	Natural	NA	13	NA	LI-6800	Sheet 2019 sorghum C4 ACi data_Li & Ainsworth.xlsx	doi.org/10.1111/gcb.16108; doi/10.1111/pce.13962	17.4482	0.356067	91.4764	178.265	3.84936	1.12569	6	0.5	2.24693	29.6247	29.0795	28.0465	200.027	178.265	24.8886	29.3723	NA	69.9039
4	Ainsworth_group_14	11	Ainsworth_108	Lisa_Ainsworth	Published	2902_2	Panicoideae	Sorghum bicolor	NADP-ME	Monocot	TAM17800	Aci	8	Outdoor	40.02	-88.14	Plotted_field	Control	400	Control	Control	None	18.08	24.38	Natural	NA	13	NA	LI-6800	Sheet 2019 sorghum C4 ACi data_Li & Ainsworth.xlsx	doi.org/10.1111/gcb.16108; doi/10.1111/pce.13962	15.5343	0.200467	48.9637	180.755	2.66742	1.33546	6	0.5	2.24165	30.0738	29.712	28.6981	199.977	180.755	25.6844	28.7935	NA	66.7286
4	Ainsworth_group_14	7	Ainsworth_104	Lisa_Ainsworth	Published	2108_2	Panicoideae	Sorghum bicolor	NADP-ME	Monocot	TAM17800	Aci	4	Outdoor	40.02	-88.14	Plotted_field	Control	400	Control	Control	None	18.08	24.38	Natural	NA	13	NA	LI-6800	Sheet 2019 sorghum C4 ACi data_Li & Ainsworth.xlsx	doi.org/10.1111/gcb.16108; doi/10.1111/pce.13962	44.8283	0.0822879	235.756	1143.97	1.56774	1.84589	6	0.5	2.24425	30.7156	32.6076	32.6504	1199.92	1143.97	29.457	31.2795	NA	69.7472
4	Ainsworth_group_14	7	Ainsworth_104	Lisa_Ainsworth	Published	2108_2	Panicoideae	Sorghum bicolor	NADP-ME	Monocot	TAM17800	Aci	4	Outdoor	40.02	-88.14	Plotted_field	Control	400	Control	Control	None	18.08	24.38	Natural	NA	13	NA	LI-6800	Sheet 2019 sorghum C4 ACi data_Li & Ainsworth.xlsx	doi.org/10.1111/gcb.16108; doi/10.1111/pce.13962	43.637	0.0666918	355.206	1445.45	1.30425	1.8871	6	0.5	2.2448	30.7517	32.7709	32.6854	1500.07	1445.45	29.8086	31.3246	NA	69.7034
4	Ainsworth_group_14	4	Ainsworth_101	Lisa_Ainsworth	Published	1708_1	Panicoideae	Sorghum bicolor	NADP-ME	Monocot	TAM17800	Aci	1	Outdoor	40.02	-88.14	Plotted_field	Control	400	Control	Control	None	18.08	24.38	Natural	NA	13	NA	LI-6800	Sheet 2019 sorghum C4 ACi data_Li & Ainsworth.xlsx	doi.org/10.1111/gcb.16108; doi/10.1111/pce.13962	32.6757	0.410705	410.425	557.833	4.44872	1.13976	6	0.5	2.24697	30.4699	29.7879	30.4218	600.028	557.833	25.7555	30.9296	NA	70.1211
4	Ainsworth_group_14	5	Ainsworth_102	Lisa_Ainsworth	Published	1708_2	Panicoideae	Sorghum bicolor	NADP-ME	Monocot	TAM17800	Aci	2	Outdoor	40.02	-88.14	Plotted_field	Control	400	Control	Control	None	18.08	24.38	Natural	NA	13	NA	LI-6800	Sheet 2019 sorghum C4 ACi data_Li & Ainsworth.xlsx	doi.org/10.1111/gcb.16108; doi/10.1111/pce.13962	38.6033	0.148661	1000.93	1451.79	1.63873	1.09447	6	0.5	2.24085	29.4721	28.9916	27.9037	1500.97	1451.79	27.5692	29.4776	NA	70.7811
4	Ainsworth_group_14	6	Ainsworth_103	Lisa_Ainsworth	Published	2108_1	Panicoideae	Sorghum bicolor	NADP-ME	Monocot	TAM17800	Aci	3	Outdoor	40.02	-88.14	Plotted_field	Control	400	Control	Control	None	18.08	24.38	Natural	NA	13	NA	LI-6800	Sheet 2019 sorghum C4 ACi data_Li & Ainsworth.xlsx	doi.org/10.1111/gcb.16108; doi/10.1111/pce.13962	49.4238	0.108669	371.526	1138.16	1.95165	1.7516	6	0.5	2.24161	30.5811	32.1877	32.0596	1200.14	1138.16	28.8083	31.0776	NA	69.7986
4	Ainsworth_group_14	9	Ainsworth_106	Lisa_Ainsworth	Published	2502_2	Panicoideae	Sorghum bicolor	NADP-ME	Monocot	TAM17800	Aci	6	Outdoor	40.02	-88.14	Plotted_field	Control	400	Control	Control	None	18.08	24.38	Natural	NA	13	NA	LI-6800	Sheet 2019 sorghum C4 ACi data_Li & Ainsworth.xlsx	doi.org/10.1111/gcb.16108; doi/10.1111/pce.13962	25.7137	0.440858	258.948	367.031	4.92508	1.18253	6	0.5	2.24732	30.6002	30.0498	30.5138	400.056	367.031	25.4227	31.1486	NA	70.0779
4	Ainsworth_group_14	6	Ainsworth_103	Lisa_Ainsworth	Published	2108_1	Panicoideae	Sorghum bicolor	NADP-ME	Monocot	TAM17800	Aci	3	Outdoor	40.02	-88.14	Plotted_field	Control	400	Control	Control	None	18.08	24.38	Natural	NA	13	NA	LI-6800	Sheet 2019 sorghum C4 ACi data_Li & Ainsworth.xlsx	doi.org/10.1111/gcb.16108; doi/10.1111/pce.13962	11.9411	0.2948	15.1486	85.2408	4.32107	1.49539	6	0.5	2.24325	30.4549	31.1751	31.6401	100.013	85.2408	25.9202	30.9453	NA	70.0022
4	Ainsworth_group_14	11	Ainsworth_108	Lisa_Ainsworth	Published	2902_2	Panicoideae	Sorghum bicolor	NADP-ME	Monocot	TAM17800	Aci	8	Outdoor	40.02	-88.14	Plotted_field	Control	400	Control	Control	None	18.08	24.38	Natural	NA	13	NA	LI-6800	Sheet 2019 sorghum C4 ACi data_Li & Ainsworth.xlsx	doi.org/10.1111/gcb.16108; doi/10.1111/pce.13962	52.7596	0.173732	903.325	1432.78	2.30231	1.32174	6	0.5	2.23887	30.0112	29.6669	29.0142	1500.05	1432.78	26.1411	28.8242	NA	67.036
4	Ainsworth_group_14	9	Ainsworth_106	Lisa_Ainsworth	Published	2502_2	Panicoideae	Sorghum bicolor	NADP-ME	Monocot	TAM17800	Aci	6	Outdoor	40.02	-88.14	Plotted_field	Control	400	Control	Control	None	18.08	24.38	Natural	NA	13	NA	LI-6800	Sheet 2019 sorghum C4 ACi data_Li & Ainsworth.xlsx	doi.org/10.1111/gcb.16108; doi/10.1111/pce.13962	42.7701	0.408202	159.756	346.748	4.61338	1.18789	6	0.5	2.24954	30.5023	29.9501	30.2688	399.998	346.748	25.4841	30.85	NA	69.7928
4	Ainsworth_group_14	9	Ainsworth_106	Lisa_Ainsworth	Published	2502_2	Panicoideae	Sorghum bicolor	NADP-ME	Monocot	TAM17800	Aci	6	Outdoor	40.02	-88.14	Plotted_field	Control	400	Control	Control	None	18.08	24.38	Natural	NA	13	NA	LI-6800	Sheet 2019 sorghum C4 ACi data_Li & Ainsworth.xlsx	doi.org/10.1111/gcb.16108; doi/10.1111/pce.13962	43.5058	0.262724	452.333	744.705	3.31161	1.28159	6	0.5	2.24596	30.6902	30.3996	30.6399	799.869	744.705	27.1688	31.0193	NA	69.4365
4	Ainsworth_group_14	11	Ainsworth_108	Lisa_Ainsworth	Published	2902_2	Panicoideae	Sorghum bicolor	NADP-ME	Monocot	TAM17800	Aci	8	Outdoor	40.02	-88.14	Plotted_field	Control	400	Control	Control	None	18.08	24.38	Natural	NA	13	NA	LI-6800	Sheet 2019 sorghum C4 ACi data_Li & Ainsworth.xlsx	doi.org/10.1111/gcb.16108; doi/10.1111/pce.13962	52.7707	0.195073	663.289	1133.22	2.51657	1.29281	6	0.5	2.2493	29.9775	29.6388	28.9741	1199.96	1133.22	26.1156	29.0475	NA	67.6869
4	Ainsworth_group_14	8	Ainsworth_105	Lisa_Ainsworth	Published	2502_1	Panicoideae	Sorghum bicolor	NADP-ME	Monocot	TAM17800	Aci	5	Outdoor	40.02	-88.14	Plotted_field	Control	400	Control	Control	None	18.08	24.38	Natural	NA	13	NA	LI-6800	Sheet 2019 sorghum C4 ACi data_Li & Ainsworth.xlsx	doi.org/10.1111/gcb.16108; doi/10.1111/pce.13962	39.3062	0.247868	79.364	351.503	3.52391	1.44467	6	0.5	2.24728	30.1838	30.805	30.2292	399.947	351.503	26.2335	30.3152	NA	70.0661
4	Ainsworth_group_14	7	Ainsworth_104	Lisa_Ainsworth	Published	2108_2	Panicoideae	Sorghum bicolor	NADP-ME	Monocot	TAM17800	Aci	4	Outdoor	40.02	-88.14	Plotted_field	Control	400	Control	Control	None	18.08	24.38	Natural	NA	13	NA	LI-6800	Sheet 2019 sorghum C4 ACi data_Li & Ainsworth.xlsx	doi.org/10.1111/gcb.16108; doi/10.1111/pce.13962	37.6264	0.217759	58.7115	353.4	3.48761	1.60429	6	0.5	2.24634	30.6368	31.6554	32.7316	400.027	353.4	27.0563	31.1109	NA	69.6671
4	Ainsworth_group_14	11	Ainsworth_108	Lisa_Ainsworth	Published	2902_2	Panicoideae	Sorghum bicolor	NADP-ME	Monocot	TAM17800	Aci	8	Outdoor	40.02	-88.14	Plotted_field	Control	400	Control	Control	None	18.08	24.38	Natural	NA	13	NA	LI-6800	Sheet 2019 sorghum C4 ACi data_Li & Ainsworth.xlsx	doi.org/10.1111/gcb.16108; doi/10.1111/pce.13962	8.38708	0.223919	25.5934	89.6031	2.8939	1.30382	6	0.5	2.24493	30.067	29.7235	28.7327	99.9782	89.6031	25.7707	29.142	NA	67.5595
4	Ainsworth_group_14	11	Ainsworth_108	Lisa_Ainsworth	Published	2902_2	Panicoideae	Sorghum bicolor	NADP-ME	Monocot	TAM17800	Aci	8	Outdoor	40.02	-88.14	Plotted_field	Control	400	Control	Control	None	18.08	24.38	Natural	NA	13	NA	LI-6800	Sheet 2019 sorghum C4 ACi data_Li & Ainsworth.xlsx	doi.org/10.1111/gcb.16108; doi/10.1111/pce.13962	4.42687	0.242128	13.1349	44.4955	3.05431	1.27782	6	0.5	2.24307	30.0722	29.7287	28.7659	49.9709	44.4955	25.8602	29.4176	NA	68.1763
4	Ainsworth_group_14	10	Ainsworth_107	Lisa_Ainsworth	Published	2902_1	Panicoideae	Sorghum bicolor	NADP-ME	Monocot	TAM17800	Aci	7	Outdoor	40.02	-88.14	Plotted_field	Control	400	Control	Control	None	18.08	24.38	Natural	NA	13	NA	LI-6800	Sheet 2019 sorghum C4 ACi data_Li & Ainsworth.xlsx	doi.org/10.1111/gcb.16108; doi/10.1111/pce.13962	8.68001	0.227205	23.8633	89.2355	3.14797	1.40303	6	0.5	2.24404	29.6797	29.1205	27.0498	99.9877	89.2355	22.9944	26.6709	NA	63.2815
4	Ainsworth_group_14	5	Ainsworth_102	Lisa_Ainsworth	Published	1708_2	Panicoideae	Sorghum bicolor	NADP-ME	Monocot	TAM17800	Aci	2	Outdoor	40.02	-88.14	Plotted_field	Control	400	Control	Control	None	18.08	24.38	Natural	NA	13	NA	LI-6800	Sheet 2019 sorghum C4 ACi data_Li & Ainsworth.xlsx	doi.org/10.1111/gcb.16108; doi/10.1111/pce.13962	38.7177	0.189881	792.12	1149.92	2.17137	1.1471	6	0.5	2.24676	29.4309	28.8342	27.9322	1199.38	1149.92	26.0491	28.5803	NA	68.7884
4	Ainsworth_group_14	11	Ainsworth_108	Lisa_Ainsworth	Published	2902_2	Panicoideae	Sorghum bicolor	NADP-ME	Monocot	TAM17800	Aci	8	Outdoor	40.02	-88.14	Plotted_field	Control	400	Control	Control	None	18.08	24.38	Natural	NA	13	NA	LI-6800	Sheet 2019 sorghum C4 ACi data_Li & Ainsworth.xlsx	doi.org/10.1111/gcb.16108; doi/10.1111/pce.13962	49.6897	0.23436	370.267	737.785	2.89619	1.2498	6	0.5	2.24461	30.0371	29.6149	28.8973	799.968	737.785	26.049	29.4217	NA	68.3284
4	Ainsworth_group_14	6	Ainsworth_103	Lisa_Ainsworth	Published	2108_1	Panicoideae	Sorghum bicolor	NADP-ME	Monocot	TAM17800	Aci	3	Outdoor	40.02	-88.14	Plotted_field	Control	400	Control	Control	None	18.08	24.38	Natural	NA	13	NA	LI-6800	Sheet 2019 sorghum C4 ACi data_Li & Ainsworth.xlsx	doi.org/10.1111/gcb.16108; doi/10.1111/pce.13962	48.965	0.0879392	501.419	1438.3	1.63286	1.80147	6	0.5	2.23664	30.6084	32.3825	32.1473	1499.87	1438.3	29.2149	31.1133	NA	69.7697
4	Ainsworth_group_14	9	Ainsworth_106	Lisa_Ainsworth	Published	2502_2	Panicoideae	Sorghum bicolor	NADP-ME	Monocot	TAM17800	Aci	6	Outdoor	40.02	-88.14	Plotted_field	Control	400	Control	Control	None	18.08	24.38	Natural	NA	13	NA	LI-6800	Sheet 2019 sorghum C4 ACi data_Li & Ainsworth.xlsx	doi.org/10.1111/gcb.16108; doi/10.1111/pce.13962	25.5865	0.389798	52.5879	168.406	4.46208	1.19806	6	0.5	2.2494	30.5449	30.0599	30.3739	200.012	168.406	25.8287	31.0172	NA	70.0029
4	Ainsworth_group_14	9	Ainsworth_106	Lisa_Ainsworth	Published	2502_2	Panicoideae	Sorghum bicolor	NADP-ME	Monocot	TAM17800	Aci	6	Outdoor	40.02	-88.14	Plotted_field	Control	400	Control	Control	None	18.08	24.38	Natural	NA	13	NA	LI-6800	Sheet 2019 sorghum C4 ACi data_Li & Ainsworth.xlsx	doi.org/10.1111/gcb.16108; doi/10.1111/pce.13962	39.9017	0.146525	484.721	949.894	1.97723	1.3348	6	0.5	2.24528	30.7199	30.6602	30.6905	1000.03	949.894	28.8422	31.141	NA	69.5951
4	Ainsworth_group_14	5	Ainsworth_102	Lisa_Ainsworth	Published	1708_2	Panicoideae	Sorghum bicolor	NADP-ME	Monocot	TAM17800	Aci	2	Outdoor	40.02	-88.14	Plotted_field	Control	400	Control	Control	None	18.08	24.38	Natural	NA	13	NA	LI-6800	Sheet 2019 sorghum C4 ACi data_Li & Ainsworth.xlsx	doi.org/10.1111/gcb.16108; doi/10.1111/pce.13962	39.166	0.331659	535.782	749.757	3.56363	1.11321	6	0.5	2.24507	29.5159	28.9052	27.9893	799.964	749.757	24.9362	29.0883	NA	69.6661
4	Ainsworth_group_14	9	Ainsworth_106	Lisa_Ainsworth	Published	2502_2	Panicoideae	Sorghum bicolor	NADP-ME	Monocot	TAM17800	Aci	6	Outdoor	40.02	-88.14	Plotted_field	Control	400	Control	Control	None	18.08	24.38	Natural	NA	13	NA	LI-6800	Sheet 2019 sorghum C4 ACi data_Li & Ainsworth.xlsx	doi.org/10.1111/gcb.16108; doi/10.1111/pce.13962	36.312	0.390482	90.5754	255.034	4.45746	1.19544	6	0.5	2.24134	30.5142	29.9934	30.3252	299.971	255.034	25.6966	30.8802	NA	69.8145
4	Ainsworth_group_14	6	Ainsworth_103	Lisa_Ainsworth	Published	2108_1	Panicoideae	Sorghum bicolor	NADP-ME	Monocot	TAM17800	Aci	3	Outdoor	40.02	-88.14	Plotted_field	Control	400	Control	Control	None	18.08	24.38	Natural	NA	13	NA	LI-6800	Sheet 2019 sorghum C4 ACi data_Li & Ainsworth.xlsx	doi.org/10.1111/gcb.16108; doi/10.1111/pce.13962	21.8221	0.26986	33.5457	172.92	4.02356	1.51266	6	0.5	2.23832	30.4208	31.1886	31.5715	199.943	172.92	26.1278	30.8076	NA	69.8236
4	Ainsworth_group_14	11	Ainsworth_108	Lisa_Ainsworth	Published	2902_2	Panicoideae	Sorghum bicolor	NADP-ME	Monocot	TAM17800	Aci	8	Outdoor	40.02	-88.14	Plotted_field	Control	400	Control	Control	None	18.08	24.38	Natural	NA	13	NA	LI-6800	Sheet 2019 sorghum C4 ACi data_Li & Ainsworth.xlsx	doi.org/10.1111/gcb.16108; doi/10.1111/pce.13962	26.4924	0.250424	182.915	366.847	3.09828	1.25556	6	0.5	2.24643	30.0729	29.6923	28.8018	400.003	366.847	25.9452	29.5534	NA	68.4888
4	Ainsworth_group_14	8	Ainsworth_105	Lisa_Ainsworth	Published	2502_1	Panicoideae	Sorghum bicolor	NADP-ME	Monocot	TAM17800	Aci	5	Outdoor	40.02	-88.14	Plotted_field	Control	400	Control	Control	None	18.08	24.38	Natural	NA	13	NA	LI-6800	Sheet 2019 sorghum C4 ACi data_Li & Ainsworth.xlsx	doi.org/10.1111/gcb.16108; doi/10.1111/pce.13962	30.7192	0.24976	51.2783	262.174	3.56654	1.45151	6	0.5	2.25312	30.1849	30.8376	30.2097	299.993	262.174	26.1972	30.328	NA	70.0959
4	Ainsworth_group_14	9	Ainsworth_106	Lisa_Ainsworth	Published	2502_2	Panicoideae	Sorghum bicolor	NADP-ME	Monocot	TAM17800	Aci	6	Outdoor	40.02	-88.14	Plotted_field	Control	400	Control	Control	None	18.08	24.38	Natural	NA	13	NA	LI-6800	Sheet 2019 sorghum C4 ACi data_Li & Ainsworth.xlsx	doi.org/10.1111/gcb.16108; doi/10.1111/pce.13962	6.79159	0.421553	12.9624	41.5692	4.7748	1.19413	6	0.5	2.24089	30.5913	30.087	30.4669	49.9559	41.5692	25.5735	31.124	NA	70.0577
4	Ainsworth_group_14	5	Ainsworth_102	Lisa_Ainsworth	Published	1708_2	Panicoideae	Sorghum bicolor	NADP-ME	Monocot	TAM17800	Aci	2	Outdoor	40.02	-88.14	Plotted_field	Control	400	Control	Control	None	18.08	24.38	Natural	NA	13	NA	LI-6800	Sheet 2019 sorghum C4 ACi data_Li & Ainsworth.xlsx	doi.org/10.1111/gcb.16108; doi/10.1111/pce.13962	9.48239	0.384303	44.3194	88.2116	4.08469	1.11392	6	0.5	2.24492	29.6225	29.0298	28.037	100.022	88.2116	24.6166	29.3739	NA	69.917
4	Ainsworth_group_14	10	Ainsworth_107	Lisa_Ainsworth	Published	2902_1	Panicoideae	Sorghum bicolor	NADP-ME	Monocot	TAM17800	Aci	7	Outdoor	40.02	-88.14	Plotted_field	Control	400	Control	Control	None	18.08	24.38	Natural	NA	13	NA	LI-6800	Sheet 2019 sorghum C4 ACi data_Li & Ainsworth.xlsx	doi.org/10.1111/gcb.16108; doi/10.1111/pce.13962	16.559	0.211122	45.7736	179.499	2.96278	1.41594	6	0.5	2.24658	29.6623	29.0912	27.0177	200.009	179.499	23.0096	26.471	NA	62.872
4	Ainsworth_group_14	5	Ainsworth_102	Lisa_Ainsworth	Published	1708_2	Panicoideae	Sorghum bicolor	NADP-ME	Monocot	TAM17800	Aci	2	Outdoor	40.02	-88.14	Plotted_field	Control	400	Control	Control	None	18.08	24.38	Natural	NA	13	NA	LI-6800	Sheet 2019 sorghum C4 ACi data_Li & Ainsworth.xlsx	doi.org/10.1111/gcb.16108; doi/10.1111/pce.13962	26.7689	0.401226	244.894	366.161	4.15919	1.09084	6	0.5	2.24366	29.5082	28.8675	28.0322	400.108	366.161	24.3825	29.2272	NA	70.0267
4	Ainsworth_group_14	11	Ainsworth_108	Lisa_Ainsworth	Published	2902_2	Panicoideae	Sorghum bicolor	NADP-ME	Monocot	TAM17800	Aci	8	Outdoor	40.02	-88.14	Plotted_field	Control	400	Control	Control	None	18.08	24.38	Natural	NA	13	NA	LI-6800	Sheet 2019 sorghum C4 ACi data_Li & Ainsworth.xlsx	doi.org/10.1111/gcb.16108; doi/10.1111/pce.13962	43.1459	0.24333	239.712	546.248	3.03548	1.26403	6	0.5	2.24237	30.0401	29.7211	28.8506	600.01	546.248	26.0022	29.537	NA	68.5821
4	Ainsworth_group_14	10	Ainsworth_107	Lisa_Ainsworth	Published	2902_1	Panicoideae	Sorghum bicolor	NADP-ME	Monocot	TAM17800	Aci	7	Outdoor	40.02	-88.14	Plotted_field	Control	400	Control	Control	None	18.08	24.38	Natural	NA	13	NA	LI-6800	Sheet 2019 sorghum C4 ACi data_Li & Ainsworth.xlsx	doi.org/10.1111/gcb.16108; doi/10.1111/pce.13962	37.355	0.253089	294.64	552.975	3.38744	1.36326	6	0.5	2.24363	29.6911	29.1073	27.1395	600.038	552.975	23.0869	27.041	NA	64.1163
4	Ainsworth_group_14	5	Ainsworth_102	Lisa_Ainsworth	Published	1708_2	Panicoideae	Sorghum bicolor	NADP-ME	Monocot	TAM17800	Aci	2	Outdoor	40.02	-88.14	Plotted_field	Control	400	Control	Control	None	18.08	24.38	Natural	NA	13	NA	LI-6800	Sheet 2019 sorghum C4 ACi data_Li & Ainsworth.xlsx	doi.org/10.1111/gcb.16108; doi/10.1111/pce.13962	5.25428	0.40035	20.1482	43.4979	4.2145	1.10724	6	0.5	2.24531	29.5812	28.9932	28.0417	50.0231	43.4979	24.4462	29.3552	NA	70.0391
4	Ainsworth_group_14	5	Ainsworth_102	Lisa_Ainsworth	Published	1708_2	Panicoideae	Sorghum bicolor	NADP-ME	Monocot	TAM17800	Aci	2	Outdoor	40.02	-88.14	Plotted_field	Control	400	Control	Control	None	18.08	24.38	Natural	NA	13	NA	LI-6800	Sheet 2019 sorghum C4 ACi data_Li & Ainsworth.xlsx	doi.org/10.1111/gcb.16108; doi/10.1111/pce.13962	39.1067	0.241957	662.93	949.624	2.65464	1.11385	6	0.5	2.24358	29.4518	28.8453	27.9685	999.576	949.624	25.8483	28.9416	NA	69.5731
4	Ainsworth_group_14	9	Ainsworth_106	Lisa_Ainsworth	Published	2502_2	Panicoideae	Sorghum bicolor	NADP-ME	Monocot	TAM17800	Aci	6	Outdoor	40.02	-88.14	Plotted_field	Control	400	Control	Control	None	18.08	24.38	Natural	NA	13	NA	LI-6800	Sheet 2019 sorghum C4 ACi data_Li & Ainsworth.xlsx	doi.org/10.1111/gcb.16108; doi/10.1111/pce.13962	27.441	0.0512872	576.295	1465.65	0.745271	1.40413	6	0.5	2.24736	30.8451	30.9975	30.768	1499.89	1465.65	30.4416	31.3079	NA	69.4729
4	Ainsworth_group_14	9	Ainsworth_106	Lisa_Ainsworth	Published	2502_2	Panicoideae	Sorghum bicolor	NADP-ME	Monocot	TAM17800	Aci	6	Outdoor	40.02	-88.14	Plotted_field	Control	400	Control	Control	None	18.08	24.38	Natural	NA	13	NA	LI-6800	Sheet 2019 sorghum C4 ACi data_Li & Ainsworth.xlsx	doi.org/10.1111/gcb.16108; doi/10.1111/pce.13962	13.2003	0.402363	25.6881	83.7106	4.58106	1.1951	6	0.5	2.24316	30.5652	30.0842	30.4214	100.011	83.7106	25.7817	31.1079	NA	70.1246
4	Ainsworth_group_14	6	Ainsworth_103	Lisa_Ainsworth	Published	2108_1	Panicoideae	Sorghum bicolor	NADP-ME	Monocot	TAM17800	Aci	3	Outdoor	40.02	-88.14	Plotted_field	Control	400	Control	Control	None	18.08	24.38	Natural	NA	13	NA	LI-6800	Sheet 2019 sorghum C4 ACi data_Li & Ainsworth.xlsx	doi.org/10.1111/gcb.16108; doi/10.1111/pce.13962	30.8328	0.246783	47.5695	261.83	3.72168	1.52188	6	0.5	2.24077	30.3493	31.1957	31.5154	299.999	261.83	26.4029	30.7317	NA	69.9403
4	Ainsworth_group_14	9	Ainsworth_106	Lisa_Ainsworth	Published	2502_2	Panicoideae	Sorghum bicolor	NADP-ME	Monocot	TAM17800	Aci	6	Outdoor	40.02	-88.14	Plotted_field	Control	400	Control	Control	None	18.08	24.38	Natural	NA	13	NA	LI-6800	Sheet 2019 sorghum C4 ACi data_Li & Ainsworth.xlsx	doi.org/10.1111/gcb.16108; doi/10.1111/pce.13962	32.6933	0.0810654	483.902	1159.09	1.14307	1.37259	6	0.5	2.24599	30.7945	30.8772	30.7296	1199.91	1159.09	29.9866	31.3153	NA	69.6892
4	Ainsworth_group_14	10	Ainsworth_107	Lisa_Ainsworth	Published	2902_1	Panicoideae	Sorghum bicolor	NADP-ME	Monocot	TAM17800	Aci	7	Outdoor	40.02	-88.14	Plotted_field	Control	400	Control	Control	None	18.08	24.38	Natural	NA	13	NA	LI-6800	Sheet 2019 sorghum C4 ACi data_Li & Ainsworth.xlsx	doi.org/10.1111/gcb.16108; doi/10.1111/pce.13962	23.7254	0.201055	69.8076	270.602	2.82286	1.41353	6	0.5	2.24942	29.6406	29.0167	26.9841	299.992	270.602	23.02	26.3186	NA	62.5917
4	Ainsworth_group_14	10	Ainsworth_107	Lisa_Ainsworth	Published	2902_1	Panicoideae	Sorghum bicolor	NADP-ME	Monocot	TAM17800	Aci	7	Outdoor	40.02	-88.14	Plotted_field	Control	400	Control	Control	None	18.08	24.38	Natural	NA	13	NA	LI-6800	Sheet 2019 sorghum C4 ACi data_Li & Ainsworth.xlsx	doi.org/10.1111/gcb.16108; doi/10.1111/pce.13962	30.128	0.195643	100.709	362.634	2.70787	1.39229	6	0.5	2.2432	29.6208	28.8663	26.9453	399.964	362.634	23.0155	26.1797	NA	62.3354
4	Ainsworth_group_14	5	Ainsworth_102	Lisa_Ainsworth	Published	1708_2	Panicoideae	Sorghum bicolor	NADP-ME	Monocot	TAM17800	Aci	2	Outdoor	40.02	-88.14	Plotted_field	Control	400	Control	Control	None	18.08	24.38	Natural	NA	13	NA	LI-6800	Sheet 2019 sorghum C4 ACi data_Li & Ainsworth.xlsx	doi.org/10.1111/gcb.16108; doi/10.1111/pce.13962	35.962	0.37553	380.548	554.359	3.95004	1.10045	6	0.5	2.24833	29.4975	28.8456	28.0018	600.144	554.359	24.4771	29.0796	NA	69.7153
4	Ainsworth_group_14	6	Ainsworth_103	Lisa_Ainsworth	Published	2108_1	Panicoideae	Sorghum bicolor	NADP-ME	Monocot	TAM17800	Aci	3	Outdoor	40.02	-88.14	Plotted_field	Control	400	Control	Control	None	18.08	24.38	Natural	NA	13	NA	LI-6800	Sheet 2019 sorghum C4 ACi data_Li & Ainsworth.xlsx	doi.org/10.1111/gcb.16108; doi/10.1111/pce.13962	39.5967	0.241929	70.4171	351.01	3.64381	1.51825	6	0.5	2.24308	30.3164	31.1439	31.469	400.049	351.01	26.3964	30.634	NA	69.8463
4	Ainsworth_group_14	10	Ainsworth_107	Lisa_Ainsworth	Published	2902_1	Panicoideae	Sorghum bicolor	NADP-ME	Monocot	TAM17800	Aci	7	Outdoor	40.02	-88.14	Plotted_field	Control	400	Control	Control	None	18.08	24.38	Natural	NA	13	NA	LI-6800	Sheet 2019 sorghum C4 ACi data_Li & Ainsworth.xlsx	doi.org/10.1111/gcb.16108; doi/10.1111/pce.13962	4.48731	0.242772	12.6848	44.4201	3.30483	1.38292	6	0.5	2.25612	29.6746	29.1124	27.0807	49.9809	44.4201	22.9959	26.8551	NA	63.7358
4	Ainsworth_group_14	10	Ainsworth_107	Lisa_Ainsworth	Published	2902_1	Panicoideae	Sorghum bicolor	NADP-ME	Monocot	TAM17800	Aci	7	Outdoor	40.02	-88.14	Plotted_field	Control	400	Control	Control	None	18.08	24.38	Natural	NA	13	NA	LI-6800	Sheet 2019 sorghum C4 ACi data_Li & Ainsworth.xlsx	doi.org/10.1111/gcb.16108; doi/10.1111/pce.13962	18.9184	0.255673	244.004	375.782	3.41666	1.3621	6	0.5	2.23972	29.6808	29.1009	27.11	400.024	375.782	23.0484	27.0374	NA	64.1464
5	Ainsworth_group_15	14	Ainsworth_110	Lisa_Ainsworth	Published	1705_2	Panicoideae	Zea mays	NADP-ME	Monocot	B73 x Hp301	Aci	2	Outdoor	40.02	-88.14	Plotted_field	Control	400	Control	Control	None	18.08	24.38	Natural	NA	13	NA	LI-6800	Sheet 2019 maize C4 ACi data_Li & Ainsworth.xlsx	doi.org/10.1111/gcb.16108	36.2179	0.41844	197.488	354.272	5.35527	1.36281	6	0.5	2.25363	29.1914	28.357	26.5855	400.006	354.272	18.9062	25.1702	NA	61.7658
5	Ainsworth_group_15	15	Ainsworth_111	Lisa_Ainsworth	Published	2109_1	Panicoideae	Zea mays	NADP-ME	Monocot	B73 x Hp301	Aci	3	Outdoor	40.02	-88.14	Plotted_field	Control	400	Control	Control	None	18.08	24.38	Natural	NA	13	NA	LI-6800	Sheet 2019 maize C4 ACi data_Li & Ainsworth.xlsx	doi.org/10.1111/gcb.16108	38.4057	0.332654	539.643	750.387	3.92901	1.21769	6	0.5	2.24098	29.8812	29.6577	29.5496	800.008	750.387	25.3661	29.9394	NA	69.9451
5	Ainsworth_group_15	14	Ainsworth_110	Lisa_Ainsworth	Published	1705_2	Panicoideae	Zea mays	NADP-ME	Monocot	B73 x Hp301	Aci	2	Outdoor	40.02	-88.14	Plotted_field	Control	400	Control	Control	None	18.08	24.38	Natural	NA	13	NA	LI-6800	Sheet 2019 maize C4 ACi data_Li & Ainsworth.xlsx	doi.org/10.1111/gcb.16108	39.468	0.38507	361.477	549.206	5.12498	1.40681	6	0.5	2.25226	29.2331	28.4671	26.6361	599.938	549.206	18.9835	24.979	NA	61.1481
5	Ainsworth_group_15	14	Ainsworth_110	Lisa_Ainsworth	Published	1705_2	Panicoideae	Zea mays	NADP-ME	Monocot	B73 x Hp301	Aci	2	Outdoor	40.02	-88.14	Plotted_field	Control	400	Control	Control	None	18.08	24.38	Natural	NA	13	NA	LI-6800	Sheet 2019 maize C4 ACi data_Li & Ainsworth.xlsx	doi.org/10.1111/gcb.16108	41.3324	0.317345	508.641	746.328	4.57127	1.49958	6	0.5	2.25629	29.2739	28.6359	26.6859	800.022	746.328	19.0825	24.4341	NA	59.6734
5	Ainsworth_group_15	18	Ainsworth_114	Lisa_Ainsworth	Published	2907_1	Panicoideae	Zea mays	NADP-ME	Monocot	B73 x Hp301	Aci	6	Outdoor	40.02	-88.14	Plotted_field	Control	400	Control	Control	None	18.08	24.38	Natural	NA	13	NA	LI-6800	Sheet 2019 maize C4 ACi data_Li & Ainsworth.xlsx	doi.org/10.1111/gcb.16108	11.6714	0.28004	13.8365	85.6526	3.98466	1.45719	6	0.5	2.2486	29.7161	30.564	28.4354	100.007	85.6526	24.9647	29.5841	NA	70.22
5	Ainsworth_group_15	14	Ainsworth_110	Lisa_Ainsworth	Published	1705_2	Panicoideae	Zea mays	NADP-ME	Monocot	B73 x Hp301	Aci	2	Outdoor	40.02	-88.14	Plotted_field	Control	400	Control	Control	None	18.08	24.38	Natural	NA	13	NA	LI-6800	Sheet 2019 maize C4 ACi data_Li & Ainsworth.xlsx	doi.org/10.1111/gcb.16108	6.60501	0.412371	13.3121	41.7784	5.36621	1.38379	6	0.5	2.25403	29.2111	28.4159	26.5406	49.974	41.7784	18.8146	25.0929	NA	61.5066
5	Ainsworth_group_15	19	Ainsworth_115	Lisa_Ainsworth	Published	2907_2	Panicoideae	Zea mays	NADP-ME	Monocot	B73 x Hp301	Aci	7	Outdoor	40.02	-88.14	Plotted_field	Control	400	Control	Control	None	18.08	24.38	Natural	NA	13	NA	LI-6800	Sheet 2019 maize C4 ACi data_Li & Ainsworth.xlsx	doi.org/10.1111/gcb.16108	7.35298	0.433502	10.8185	40.9479	4.97111	1.21814	NA	NA	2.2481	29.3102	29.3268	27.2921	50.0158	40.9479	23.1519	28.9446	NA	70.3454
5	Ainsworth_group_15	18	Ainsworth_114	Lisa_Ainsworth	Published	2907_1	Panicoideae	Zea mays	NADP-ME	Monocot	B73 x Hp301	Aci	6	Outdoor	40.02	-88.14	Plotted_field	Control	400	Control	Control	None	18.08	24.38	Natural	NA	13	NA	LI-6800	Sheet 2019 maize C4 ACi data_Li & Ainsworth.xlsx	doi.org/10.1111/gcb.16108	18.8447	0.218506	29.8768	176.773	3.24395	1.49842	6	0.5	2.25425	29.7022	30.7415	28.3541	199.981	176.773	25.859	29.6203	NA	70.3633
5	Ainsworth_group_15	19	Ainsworth_115	Lisa_Ainsworth	Published	2907_2	Panicoideae	Zea mays	NADP-ME	Monocot	B73 x Hp301	Aci	7	Outdoor	40.02	-88.14	Plotted_field	Control	400	Control	Control	None	18.08	24.38	Natural	NA	13	NA	LI-6800	Sheet 2019 maize C4 ACi data_Li & Ainsworth.xlsx	doi.org/10.1111/gcb.16108	40.9702	0.40435	167.752	348.815	4.74723	1.23873	NA	NA	2.26432	29.3162	29.3015	27.3897	400.002	348.815	23.1368	28.674	NA	69.6724
5	Ainsworth_group_15	15	Ainsworth_111	Lisa_Ainsworth	Published	2109_1	Panicoideae	Zea mays	NADP-ME	Monocot	B73 x Hp301	Aci	3	Outdoor	40.02	-88.14	Plotted_field	Control	400	Control	Control	None	18.08	24.38	Natural	NA	13	NA	LI-6800	Sheet 2019 maize C4 ACi data_Li & Ainsworth.xlsx	doi.org/10.1111/gcb.16108	35.5646	0.351856	371.535	554.608	4.12927	1.21531	6	0.5	2.24149	29.869	29.6382	29.5292	600.03	554.608	25.1069	29.9134	NA	69.9397
5	Ainsworth_group_15	14	Ainsworth_110	Lisa_Ainsworth	Published	1705_2	Panicoideae	Zea mays	NADP-ME	Monocot	B73 x Hp301	Aci	2	Outdoor	40.02	-88.14	Plotted_field	Control	400	Control	Control	None	18.08	24.38	Natural	NA	13	NA	LI-6800	Sheet 2019 maize C4 ACi data_Li & Ainsworth.xlsx	doi.org/10.1111/gcb.16108	41.7651	0.198927	768.539	1145.44	3.36078	1.71186	6	0.5	2.2584	29.4104	29.0269	26.8131	1200.18	1145.44	19.2713	23.2108	NA	56.2413
5	Ainsworth_group_15	18	Ainsworth_114	Lisa_Ainsworth	Published	2907_1	Panicoideae	Zea mays	NADP-ME	Monocot	B73 x Hp301	Aci	6	Outdoor	40.02	-88.14	Plotted_field	Control	400	Control	Control	None	18.08	24.38	Natural	NA	13	NA	LI-6800	Sheet 2019 maize C4 ACi data_Li & Ainsworth.xlsx	doi.org/10.1111/gcb.16108	21.7075	0.109918	44.1775	373.259	1.84348	1.6491	6	0.5	2.23738	29.7145	31.279	28.1979	400.024	373.259	27.3609	29.4985	NA	70.0187
5	Ainsworth_group_15	14	Ainsworth_110	Lisa_Ainsworth	Published	1705_2	Panicoideae	Zea mays	NADP-ME	Monocot	B73 x Hp301	Aci	2	Outdoor	40.02	-88.14	Plotted_field	Control	400	Control	Control	None	18.08	24.38	Natural	NA	13	NA	LI-6800	Sheet 2019 maize C4 ACi data_Li & Ainsworth.xlsx	doi.org/10.1111/gcb.16108	41.7061	0.156244	967.86	1444.92	2.81458	1.80751	6	0.5	2.25261	29.4673	29.2027	26.8824	1499.86	1444.92	19.3622	22.6639	NA	54.7381
5	Ainsworth_group_15	14	Ainsworth_110	Lisa_Ainsworth	Published	1705_2	Panicoideae	Zea mays	NADP-ME	Monocot	B73 x Hp301	Aci	2	Outdoor	40.02	-88.14	Plotted_field	Control	400	Control	Control	None	18.08	24.38	Natural	NA	13	NA	LI-6800	Sheet 2019 maize C4 ACi data_Li & Ainsworth.xlsx	doi.org/10.1111/gcb.16108	41.5511	0.253769	648.437	945.422	3.97729	1.60825	6	0.5	2.25641	29.3457	28.8509	26.7469	999.796	945.422	19.1807	23.8397	NA	57.9818
5	Ainsworth_group_15	14	Ainsworth_110	Lisa_Ainsworth	Published	1705_2	Panicoideae	Zea mays	NADP-ME	Monocot	B73 x Hp301	Aci	2	Outdoor	40.02	-88.14	Plotted_field	Control	400	Control	Control	None	18.08	24.38	Natural	NA	13	NA	LI-6800	Sheet 2019 maize C4 ACi data_Li & Ainsworth.xlsx	doi.org/10.1111/gcb.16108	12.8788	0.390177	25.6213	84.0092	5.17933	1.40473	6	0.5	2.25699	29.1592	28.3912	26.5025	99.9878	84.0092	18.7657	24.8273	NA	61.0382
5	Ainsworth_group_15	19	Ainsworth_115	Lisa_Ainsworth	Published	2907_2	Panicoideae	Zea mays	NADP-ME	Monocot	B73 x Hp301	Aci	7	Outdoor	40.02	-88.14	Plotted_field	Control	400	Control	Control	None	18.08	24.38	Natural	NA	13	NA	LI-6800	Sheet 2019 maize C4 ACi data_Li & Ainsworth.xlsx	doi.org/10.1111/gcb.16108	45.5437	0.158387	940.699	1441.8	2.06573	1.3008	NA	NA	2.25407	29.3046	29.5991	27.4174	1500.02	1441.8	26.3577	28.765	NA	69.9334
5	Ainsworth_group_15	16	Ainsworth_112	Lisa_Ainsworth	Published	2109_2	Panicoideae	Zea mays	NADP-ME	Monocot	B73 x Hp301	Aci	4	Outdoor	40.02	-88.14	Plotted_field	Control	400	Control	Control	None	18.08	24.38	Natural	NA	13	NA	LI-6800	Sheet 2019 maize C4 ACi data_Li & Ainsworth.xlsx	doi.org/10.1111/gcb.16108	46.8713	0.438146	539.977	739.423	4.90262	1.18087	6	0.5	2.2458	30.1282	29.6713	31.311	800.017	739.423	24.6338	30.3383	NA	69.8942
5	Ainsworth_group_15	15	Ainsworth_111	Lisa_Ainsworth	Published	2109_1	Panicoideae	Zea mays	NADP-ME	Monocot	B73 x Hp301	Aci	3	Outdoor	40.02	-88.14	Plotted_field	Control	400	Control	Control	None	18.08	24.38	Natural	NA	13	NA	LI-6800	Sheet 2019 maize C4 ACi data_Li & Ainsworth.xlsx	doi.org/10.1111/gcb.16108	38.7373	0.314217	722.113	949.421	3.74174	1.22243	6	0.5	2.24308	29.8913	29.6644	29.564	1000.17	949.421	25.5537	29.9096	NA	69.8308
5	Ainsworth_group_15	18	Ainsworth_114	Lisa_Ainsworth	Published	2907_1	Panicoideae	Zea mays	NADP-ME	Monocot	B73 x Hp301	Aci	6	Outdoor	40.02	-88.14	Plotted_field	Control	400	Control	Control	None	18.08	24.38	Natural	NA	13	NA	LI-6800	Sheet 2019 maize C4 ACi data_Li & Ainsworth.xlsx	doi.org/10.1111/gcb.16108	6.60589	0.314071	5.43126	41.8647	4.34855	1.42901	6	0.5	2.25137	29.7138	30.4424	28.5378	49.9765	41.8647	24.5206	29.5624	NA	70.1735
5	Ainsworth_group_15	19	Ainsworth_115	Lisa_Ainsworth	Published	2907_2	Panicoideae	Zea mays	NADP-ME	Monocot	B73 x Hp301	Aci	7	Outdoor	40.02	-88.14	Plotted_field	Control	400	Control	Control	None	18.08	24.38	Natural	NA	13	NA	LI-6800	Sheet 2019 maize C4 ACi data_Li & Ainsworth.xlsx	doi.org/10.1111/gcb.16108	13.7468	0.405228	23.0654	83.0418	4.72972	1.23225	NA	NA	2.24854	29.2648	29.3046	27.219	100.006	83.0418	23.2393	28.7507	NA	70.056
5	Ainsworth_group_15	18	Ainsworth_114	Lisa_Ainsworth	Published	2907_1	Panicoideae	Zea mays	NADP-ME	Monocot	B73 x Hp301	Aci	6	Outdoor	40.02	-88.14	Plotted_field	Control	400	Control	Control	None	18.08	24.38	Natural	NA	13	NA	LI-6800	Sheet 2019 maize C4 ACi data_Li & Ainsworth.xlsx	doi.org/10.1111/gcb.16108	31.5202	0.306073	178.675	360.444	4.2614	1.4346	6	0.5	2.25088	29.7435	30.4145	28.6384	399.948	360.444	24.4936	29.4347	NA	69.7544
5	Ainsworth_group_15	18	Ainsworth_114	Lisa_Ainsworth	Published	2907_1	Panicoideae	Zea mays	NADP-ME	Monocot	B73 x Hp301	Aci	6	Outdoor	40.02	-88.14	Plotted_field	Control	400	Control	Control	None	18.08	24.38	Natural	NA	13	NA	LI-6800	Sheet 2019 maize C4 ACi data_Li & Ainsworth.xlsx	doi.org/10.1111/gcb.16108	21.816	0.157041	39.3911	273.123	2.49961	1.58282	6	0.5	2.25312	29.7344	31.0633	28.2776	300.012	273.123	26.7036	29.6018	NA	70.1846
5	Ainsworth_group_15	15	Ainsworth_111	Lisa_Ainsworth	Published	2109_1	Panicoideae	Zea mays	NADP-ME	Monocot	B73 x Hp301	Aci	3	Outdoor	40.02	-88.14	Plotted_field	Control	400	Control	Control	None	18.08	24.38	Natural	NA	13	NA	LI-6800	Sheet 2019 maize C4 ACi data_Li & Ainsworth.xlsx	doi.org/10.1111/gcb.16108	29.6343	0.371746	219.241	362.599	4.30522	1.20463	6	0.5	2.24263	29.8645	29.6087	29.5051	400.034	362.599	24.9384	29.95	NA	70.0428
5	Ainsworth_group_15	15	Ainsworth_111	Lisa_Ainsworth	Published	2109_1	Panicoideae	Zea mays	NADP-ME	Monocot	B73 x Hp301	Aci	3	Outdoor	40.02	-88.14	Plotted_field	Control	400	Control	Control	None	18.08	24.38	Natural	NA	13	NA	LI-6800	Sheet 2019 maize C4 ACi data_Li & Ainsworth.xlsx	doi.org/10.1111/gcb.16108	38.4487	0.290371	903.301	1149.05	3.48682	1.22569	6	0.5	2.24596	29.9001	29.7243	29.575	1200	1149.05	25.9653	30.024	NA	70.0594
5	Ainsworth_group_15	15	Ainsworth_111	Lisa_Ainsworth	Published	2109_1	Panicoideae	Zea mays	NADP-ME	Monocot	B73 x Hp301	Aci	3	Outdoor	40.02	-88.14	Plotted_field	Control	400	Control	Control	None	18.08	24.38	Natural	NA	13	NA	LI-6800	Sheet 2019 maize C4 ACi data_Li & Ainsworth.xlsx	doi.org/10.1111/gcb.16108	20.7263	0.315704	59.907	174.313	3.74615	1.21867	6	0.5	2.24448	29.8793	29.7341	29.4202	199.968	174.313	25.7469	30.1069	NA	70.365
5	Ainsworth_group_15	18	Ainsworth_114	Lisa_Ainsworth	Published	2907_1	Panicoideae	Zea mays	NADP-ME	Monocot	B73 x Hp301	Aci	6	Outdoor	40.02	-88.14	Plotted_field	Control	400	Control	Control	None	18.08	24.38	Natural	NA	13	NA	LI-6800	Sheet 2019 maize C4 ACi data_Li & Ainsworth.xlsx	doi.org/10.1111/gcb.16108	32.403	0.209903	290.18	559.117	3.25255	1.56089	6	0.5	2.24506	29.7875	30.8987	28.7099	600.014	559.117	25.6259	29.3973	NA	69.4865
5	Ainsworth_group_15	17	Ainsworth_113	Lisa_Ainsworth	Published	2511_1	Panicoideae	Zea mays	NADP-ME	Monocot	B73 x Hp301	Aci	5	Outdoor	40.02	-88.14	Plotted_field	Control	400	Control	Control	None	18.08	24.38	Natural	NA	13	NA	LI-6800	Sheet 2019 maize C4 ACi data_Li & Ainsworth.xlsx	doi.org/10.1111/gcb.16108	41.011	0.09597	429.548	1148.59	1.59761	1.63459	6	0.5	2.24671	30.4323	30.2866	29.5965	1200.01	1148.59	25.2534	27.1186	NA	61.7416
5	Ainsworth_group_15	15	Ainsworth_111	Lisa_Ainsworth	Published	2109_1	Panicoideae	Zea mays	NADP-ME	Monocot	B73 x Hp301	Aci	3	Outdoor	40.02	-88.14	Plotted_field	Control	400	Control	Control	None	18.08	24.38	Natural	NA	13	NA	LI-6800	Sheet 2019 maize C4 ACi data_Li & Ainsworth.xlsx	doi.org/10.1111/gcb.16108	28.7954	0.291288	92.8245	264.381	3.51021	1.23097	6	0.5	2.24142	29.8869	29.7301	29.3949	300.05	264.381	25.8867	29.9728	NA	70.0208
5	Ainsworth_group_15	14	Ainsworth_110	Lisa_Ainsworth	Published	1705_2	Panicoideae	Zea mays	NADP-ME	Monocot	B73 x Hp301	Aci	2	Outdoor	40.02	-88.14	Plotted_field	Control	400	Control	Control	None	18.08	24.38	Natural	NA	13	NA	LI-6800	Sheet 2019 maize C4 ACi data_Li & Ainsworth.xlsx	doi.org/10.1111/gcb.16108	24.0262	0.353766	50.8437	170.188	4.89355	1.45218	6	0.5	2.25823	29.1557	28.4276	26.4698	200.02	170.188	18.7051	24.4341	NA	60.0839
5	Ainsworth_group_15	17	Ainsworth_113	Lisa_Ainsworth	Published	2511_1	Panicoideae	Zea mays	NADP-ME	Monocot	B73 x Hp301	Aci	5	Outdoor	40.02	-88.14	Plotted_field	Control	400	Control	Control	None	18.08	24.38	Natural	NA	13	NA	LI-6800	Sheet 2019 maize C4 ACi data_Li & Ainsworth.xlsx	doi.org/10.1111/gcb.16108	41.2315	0.0864068	641.846	1448.02	1.4589	1.65405	6	0.5	2.24768	30.437	30.3294	29.6319	1500.03	1448.02	25.3264	27.0297	NA	61.5231
5	Ainsworth_group_15	15	Ainsworth_111	Lisa_Ainsworth	Published	2109_1	Panicoideae	Zea mays	NADP-ME	Monocot	B73 x Hp301	Aci	3	Outdoor	40.02	-88.14	Plotted_field	Control	400	Control	Control	None	18.08	24.38	Natural	NA	13	NA	LI-6800	Sheet 2019 maize C4 ACi data_Li & Ainsworth.xlsx	doi.org/10.1111/gcb.16108	34.9227	0.282691	141.981	356.607	3.45088	1.24456	6	0.5	2.2408	29.8812	29.762	29.3696	399.989	356.607	25.8955	29.9125	NA	69.9048
5	Ainsworth_group_15	19	Ainsworth_115	Lisa_Ainsworth	Published	2907_2	Panicoideae	Zea mays	NADP-ME	Monocot	B73 x Hp301	Aci	7	Outdoor	40.02	-88.14	Plotted_field	Control	400	Control	Control	None	18.08	24.38	Natural	NA	13	NA	LI-6800	Sheet 2019 maize C4 ACi data_Li & Ainsworth.xlsx	doi.org/10.1111/gcb.16108	24.5194	0.351062	47.4853	169.732	4.1811	1.24241	NA	NA	2.24274	29.2659	29.3798	27.1744	199.997	169.732	23.9556	28.8267	NA	70.2387
5	Ainsworth_group_15	19	Ainsworth_115	Lisa_Ainsworth	Published	2907_2	Panicoideae	Zea mays	NADP-ME	Monocot	B73 x Hp301	Aci	7	Outdoor	40.02	-88.14	Plotted_field	Control	400	Control	Control	None	18.08	24.38	Natural	NA	13	NA	LI-6800	Sheet 2019 maize C4 ACi data_Li & Ainsworth.xlsx	doi.org/10.1111/gcb.16108	45.0084	0.3714	325.397	543.192	4.32149	1.21978	NA	NA	2.24336	29.2693	29.2201	27.4383	600.019	543.192	23.6354	28.6725	NA	69.8553
5	Ainsworth_group_15	15	Ainsworth_111	Lisa_Ainsworth	Published	2109_1	Panicoideae	Zea mays	NADP-ME	Monocot	B73 x Hp301	Aci	3	Outdoor	40.02	-88.14	Plotted_field	Control	400	Control	Control	None	18.08	24.38	Natural	NA	13	NA	LI-6800	Sheet 2019 maize C4 ACi data_Li & Ainsworth.xlsx	doi.org/10.1111/gcb.16108	37.9861	0.275223	1187.39	1448.48	3.37821	1.24875	6	0.5	2.23793	29.9235	29.7832	29.5954	1499.93	1448.48	26.0027	29.9351	NA	69.757
5	Ainsworth_group_15	17	Ainsworth_113	Lisa_Ainsworth	Published	2511_1	Panicoideae	Zea mays	NADP-ME	Monocot	B73 x Hp301	Aci	5	Outdoor	40.02	-88.14	Plotted_field	Control	400	Control	Control	None	18.08	24.38	Natural	NA	13	NA	LI-6800	Sheet 2019 maize C4 ACi data_Li & Ainsworth.xlsx	doi.org/10.1111/gcb.16108	39.9635	0.131429	237.462	750.279	2.07088	1.56027	6	0.5	2.24665	30.3615	30.1442	29.4936	800.098	750.279	25.0964	27.513	NA	62.8914
5	Ainsworth_group_15	17	Ainsworth_113	Lisa_Ainsworth	Published	2511_1	Panicoideae	Zea mays	NADP-ME	Monocot	B73 x Hp301	Aci	5	Outdoor	40.02	-88.14	Plotted_field	Control	400	Control	Control	None	18.08	24.38	Natural	NA	13	NA	LI-6800	Sheet 2019 maize C4 ACi data_Li & Ainsworth.xlsx	doi.org/10.1111/gcb.16108	40.8538	0.111265	330.584	948.905	1.81107	1.60401	6	0.5	2.25079	30.4049	30.2282	29.5427	999.992	948.905	25.1673	27.2813	NA	62.2078
5	Ainsworth_group_15	18	Ainsworth_114	Lisa_Ainsworth	Published	2907_1	Panicoideae	Zea mays	NADP-ME	Monocot	B73 x Hp301	Aci	6	Outdoor	40.02	-88.14	Plotted_field	Control	400	Control	Control	None	18.08	24.38	Natural	NA	13	NA	LI-6800	Sheet 2019 maize C4 ACi data_Li & Ainsworth.xlsx	doi.org/10.1111/gcb.16108	31.8251	0.0714237	219.937	960.593	1.26613	1.72578	6	0.5	2.25431	29.8697	31.6377	28.843	1000.08	960.593	28.2071	29.6749	NA	69.8153
5	Ainsworth_group_15	18	Ainsworth_114	Lisa_Ainsworth	Published	2907_1	Panicoideae	Zea mays	NADP-ME	Monocot	B73 x Hp301	Aci	6	Outdoor	40.02	-88.14	Plotted_field	Control	400	Control	Control	None	18.08	24.38	Natural	NA	13	NA	LI-6800	Sheet 2019 maize C4 ACi data_Li & Ainsworth.xlsx	doi.org/10.1111/gcb.16108	32.6389	0.0512374	401.723	1459.44	0.935499	1.76782	6	0.5	2.25256	29.9884	31.9117	29.0003	1500.08	1459.44	28.905	29.9892	NA	70.0733
5	Ainsworth_group_15	16	Ainsworth_112	Lisa_Ainsworth	Published	2109_2	Panicoideae	Zea mays	NADP-ME	Monocot	B73 x Hp301	Aci	4	Outdoor	40.02	-88.14	Plotted_field	Control	400	Control	Control	None	18.08	24.38	Natural	NA	13	NA	LI-6800	Sheet 2019 maize C4 ACi data_Li & Ainsworth.xlsx	doi.org/10.1111/gcb.16108	42.8186	0.428734	167.369	346.624	4.76568	1.17094	6	0.5	2.23608	30.1043	29.6455	30.7813	399.984	346.624	24.8366	30.3812	NA	70.0769
5	Ainsworth_group_15	18	Ainsworth_114	Lisa_Ainsworth	Published	2907_1	Panicoideae	Zea mays	NADP-ME	Monocot	B73 x Hp301	Aci	6	Outdoor	40.02	-88.14	Plotted_field	Control	400	Control	Control	None	18.08	24.38	Natural	NA	13	NA	LI-6800	Sheet 2019 maize C4 ACi data_Li & Ainsworth.xlsx	doi.org/10.1111/gcb.16108	32.5816	0.118382	293.214	759.2	2.00667	1.66943	6	0.5	2.2503	29.865	31.4147	28.7728	799.957	759.2	27.325	29.6512	NA	69.7742
5	Ainsworth_group_15	16	Ainsworth_112	Lisa_Ainsworth	Published	2109_2	Panicoideae	Zea mays	NADP-ME	Monocot	B73 x Hp301	Aci	4	Outdoor	40.02	-88.14	Plotted_field	Control	400	Control	Control	None	18.08	24.38	Natural	NA	13	NA	LI-6800	Sheet 2019 maize C4 ACi data_Li & Ainsworth.xlsx	doi.org/10.1111/gcb.16108	47.8054	0.343032	877.593	1137.15	4.05144	1.22043	6	0.5	2.23913	30.1614	29.8363	31.4346	1200.04	1137.15	25.6253	30.3393	NA	69.7686
5	Ainsworth_group_15	16	Ainsworth_112	Lisa_Ainsworth	Published	2109_2	Panicoideae	Zea mays	NADP-ME	Monocot	B73 x Hp301	Aci	4	Outdoor	40.02	-88.14	Plotted_field	Control	400	Control	Control	None	18.08	24.38	Natural	NA	13	NA	LI-6800	Sheet 2019 maize C4 ACi data_Li & Ainsworth.xlsx	doi.org/10.1111/gcb.16108	43.5962	0.477287	374.437	544.2	5.24884	1.17108	6	0.5	2.23721	30.1189	29.6122	31.2396	599.945	544.2	24.1873	30.2953	NA	69.8285
5	Ainsworth_group_15	12	Ainsworth_109	Lisa_Ainsworth	Published	1705_1	Panicoideae	Zea mays	NADP-ME	Monocot	B73 x Hp301	Aci	1	Outdoor	40.02	-88.14	Plotted_field	Control	400	Control	Control	None	18.08	24.38	Natural	NA	13	NA	LI-6800	Sheet 2019 maize C4 ACi data_Li & Ainsworth.xlsx	doi.org/10.1111/gcb.16108	17.2859	0.23595	52.2586	178.424	3.80762	1.65196	6	0.5	2.25094	28.6052	28.0523	24.7343	199.984	178.424	17.1302	21.601	NA	54.8098
5	Ainsworth_group_15	12	Ainsworth_109	Lisa_Ainsworth	Published	1705_1	Panicoideae	Zea mays	NADP-ME	Monocot	B73 x Hp301	Aci	1	Outdoor	40.02	-88.14	Plotted_field	Control	400	Control	Control	None	18.08	24.38	Natural	NA	13	NA	LI-6800	Sheet 2019 maize C4 ACi data_Li & Ainsworth.xlsx	doi.org/10.1111/gcb.16108	9.85142	0.276369	25.8806	87.704	4.2519	1.58909	6	0.5	2.25454	28.6028	28.0076	24.7738	99.9743	87.704	17.1427	22.1325	NA	56.1652
5	Ainsworth_group_15	12	Ainsworth_109	Lisa_Ainsworth	Published	1705_1	Panicoideae	Zea mays	NADP-ME	Monocot	B73 x Hp301	Aci	1	Outdoor	40.02	-88.14	Plotted_field	Control	400	Control	Control	None	18.08	24.38	Natural	NA	13	NA	LI-6800	Sheet 2019 maize C4 ACi data_Li & Ainsworth.xlsx	doi.org/10.1111/gcb.16108	5.30414	0.305205	13.0735	43.3775	4.54306	1.54743	6	0.5	2.25388	28.6107	27.9768	24.8051	49.9782	43.3775	17.1533	22.4818	NA	57.0257
5	Ainsworth_group_15	16	Ainsworth_112	Lisa_Ainsworth	Published	2109_2	Panicoideae	Zea mays	NADP-ME	Monocot	B73 x Hp301	Aci	4	Outdoor	40.02	-88.14	Plotted_field	Control	400	Control	Control	None	18.08	24.38	Natural	NA	13	NA	LI-6800	Sheet 2019 maize C4 ACi data_Li & Ainsworth.xlsx	doi.org/10.1111/gcb.16108	26.4368	0.463756	64.9448	167.295	5.05228	1.15651	6	0.5	2.23959	30.0456	29.5679	30.9381	200.034	167.295	24.4586	30.3375	NA	70.2154
5	Ainsworth_group_15	19	Ainsworth_115	Lisa_Ainsworth	Published	2907_2	Panicoideae	Zea mays	NADP-ME	Monocot	B73 x Hp301	Aci	7	Outdoor	40.02	-88.14	Plotted_field	Control	400	Control	Control	None	18.08	24.38	Natural	NA	13	NA	LI-6800	Sheet 2019 maize C4 ACi data_Li & Ainsworth.xlsx	doi.org/10.1111/gcb.16108	45.9433	0.291905	461.94	741.68	3.55342	1.25316	NA	NA	2.24937	29.2287	29.3123	27.4453	799.936	741.68	24.4146	28.5542	NA	69.7338
5	Ainsworth_group_15	19	Ainsworth_115	Lisa_Ainsworth	Published	2907_2	Panicoideae	Zea mays	NADP-ME	Monocot	B73 x Hp301	Aci	7	Outdoor	40.02	-88.14	Plotted_field	Control	400	Control	Control	None	18.08	24.38	Natural	NA	13	NA	LI-6800	Sheet 2019 maize C4 ACi data_Li & Ainsworth.xlsx	doi.org/10.1111/gcb.16108	45.9235	0.240781	604.64	941.461	3.01057	1.2716	NA	NA	2.25913	29.233	29.4008	27.4266	999.98	941.461	25.0711	28.5811	NA	69.7786
5	Ainsworth_group_15	16	Ainsworth_112	Lisa_Ainsworth	Published	2109_2	Panicoideae	Zea mays	NADP-ME	Monocot	B73 x Hp301	Aci	4	Outdoor	40.02	-88.14	Plotted_field	Control	400	Control	Control	None	18.08	24.38	Natural	NA	13	NA	LI-6800	Sheet 2019 maize C4 ACi data_Li & Ainsworth.xlsx	doi.org/10.1111/gcb.16108	36.3608	0.437212	106.024	254.858	4.84091	1.16856	6	0.5	2.23827	30.0926	29.6223	30.8628	299.969	254.858	24.7148	30.3473	NA	70.0495
5	Ainsworth_group_15	16	Ainsworth_112	Lisa_Ainsworth	Published	2109_2	Panicoideae	Zea mays	NADP-ME	Monocot	B73 x Hp301	Aci	4	Outdoor	40.02	-88.14	Plotted_field	Control	400	Control	Control	None	18.08	24.38	Natural	NA	13	NA	LI-6800	Sheet 2019 maize C4 ACi data_Li & Ainsworth.xlsx	doi.org/10.1111/gcb.16108	34.4729	0.507955	230.495	356.302	5.49649	1.15969	6	0.5	2.24409	30.0957	29.5636	31.1486	400.017	356.302	23.897	30.2926	NA	69.9153
5	Ainsworth_group_15	16	Ainsworth_112	Lisa_Ainsworth	Published	2109_2	Panicoideae	Zea mays	NADP-ME	Monocot	B73 x Hp301	Aci	4	Outdoor	40.02	-88.14	Plotted_field	Control	400	Control	Control	None	18.08	24.38	Natural	NA	13	NA	LI-6800	Sheet 2019 maize C4 ACi data_Li & Ainsworth.xlsx	doi.org/10.1111/gcb.16108	13.764	0.487931	32.0079	82.8963	5.32927	1.16575	6	0.5	2.23718	30.0618	29.5805	31.0036	99.9432	82.8963	24.0735	30.275	NA	70.0046
5	Ainsworth_group_15	15	Ainsworth_111	Lisa_Ainsworth	Published	2109_1	Panicoideae	Zea mays	NADP-ME	Monocot	B73 x Hp301	Aci	3	Outdoor	40.02	-88.14	Plotted_field	Control	400	Control	Control	None	18.08	24.38	Natural	NA	13	NA	LI-6800	Sheet 2019 maize C4 ACi data_Li & Ainsworth.xlsx	doi.org/10.1111/gcb.16108	11.0575	0.347386	30.4559	86.2933	4.07987	1.21485	6	0.5	2.24288	29.8747	29.7058	29.448	99.9845	86.2933	25.3314	30.0799	NA	70.3125
5	Ainsworth_group_15	15	Ainsworth_111	Lisa_Ainsworth	Published	2109_1	Panicoideae	Zea mays	NADP-ME	Monocot	B73 x Hp301	Aci	3	Outdoor	40.02	-88.14	Plotted_field	Control	400	Control	Control	None	18.08	24.38	Natural	NA	13	NA	LI-6800	Sheet 2019 maize C4 ACi data_Li & Ainsworth.xlsx	doi.org/10.1111/gcb.16108	5.77617	0.367028	15.1375	42.8528	4.28463	1.21311	6	0.5	2.23956	29.8875	29.6553	29.4784	50.0039	42.8528	24.9889	29.9759	NA	70.0144
5	Ainsworth_group_15	12	Ainsworth_109	Lisa_Ainsworth	Published	1705_1	Panicoideae	Zea mays	NADP-ME	Monocot	B73 x Hp301	Aci	1	Outdoor	40.02	-88.14	Plotted_field	Control	400	Control	Control	None	18.08	24.38	Natural	NA	13	NA	LI-6800	Sheet 2019 maize C4 ACi data_Li & Ainsworth.xlsx	doi.org/10.1111/gcb.16108	27.0304	0.257016	568.933	763.918	4.02874	1.61202	6	0.5	2.25232	28.6523	28.074	24.9263	800.04	763.918	17.3222	22.0491	NA	55.7957
5	Ainsworth_group_15	14	Ainsworth_110	Lisa_Ainsworth	Published	1705_2	Panicoideae	Zea mays	NADP-ME	Monocot	B73 x Hp301	Aci	2	Outdoor	40.02	-88.14	Plotted_field	Control	400	Control	Control	None	18.08	24.38	Natural	NA	13	NA	LI-6800	Sheet 2019 maize C4 ACi data_Li & Ainsworth.xlsx	doi.org/10.1111/gcb.16108	32.2433	0.319194	83.2761	259.928	4.58907	1.49793	6	0.5	2.25723	29.1498	28.4462	26.4377	300.052	259.928	18.6439	24.0186	NA	59.0803
5	Ainsworth_group_15	17	Ainsworth_113	Lisa_Ainsworth	Published	2511_1	Panicoideae	Zea mays	NADP-ME	Monocot	B73 x Hp301	Aci	5	Outdoor	40.02	-88.14	Plotted_field	Control	400	Control	Control	None	18.08	24.38	Natural	NA	13	NA	LI-6800	Sheet 2019 maize C4 ACi data_Li & Ainsworth.xlsx	doi.org/10.1111/gcb.16108	32.8048	0.252364	134.635	359.185	3.34509	1.34963	6	0.5	2.25003	30.2726	29.8311	29.4202	399.991	359.185	24.9662	28.8643	NA	66.3104
5	Ainsworth_group_15	17	Ainsworth_113	Lisa_Ainsworth	Published	2511_1	Panicoideae	Zea mays	NADP-ME	Monocot	B73 x Hp301	Aci	5	Outdoor	40.02	-88.14	Plotted_field	Control	400	Control	Control	None	18.08	24.38	Natural	NA	13	NA	LI-6800	Sheet 2019 maize C4 ACi data_Li & Ainsworth.xlsx	doi.org/10.1111/gcb.16108	36.5928	0.165994	180.329	554.468	2.47836	1.49031	6	0.5	2.25046	30.3146	30.0283	29.4531	600.029	554.468	25.0411	27.9321	NA	64.0166
5	Ainsworth_group_15	19	Ainsworth_115	Lisa_Ainsworth	Published	2907_2	Panicoideae	Zea mays	NADP-ME	Monocot	B73 x Hp301	Aci	7	Outdoor	40.02	-88.14	Plotted_field	Control	400	Control	Control	None	18.08	24.38	Natural	NA	13	NA	LI-6800	Sheet 2019 maize C4 ACi data_Li & Ainsworth.xlsx	doi.org/10.1111/gcb.16108	45.7498	0.201436	742.972	1141.6	2.54763	1.27437	NA	NA	2.25871	29.2518	29.4683	27.4174	1200.01	1141.6	25.745	28.7154	NA	70.0285
5	Ainsworth_group_15	14	Ainsworth_110	Lisa_Ainsworth	Published	1705_2	Panicoideae	Zea mays	NADP-ME	Monocot	B73 x Hp301	Aci	2	Outdoor	40.02	-88.14	Plotted_field	Control	400	Control	Control	None	18.08	24.38	Natural	NA	13	NA	LI-6800	Sheet 2019 maize C4 ACi data_Li & Ainsworth.xlsx	doi.org/10.1111/gcb.16108	38.0599	0.303164	132.766	352.444	4.42207	1.51461	6	0.5	2.25415	29.1073	28.4136	26.4087	399.986	352.444	18.5975	23.7778	NA	58.6312
5	Ainsworth_group_15	16	Ainsworth_112	Lisa_Ainsworth	Published	2109_2	Panicoideae	Zea mays	NADP-ME	Monocot	B73 x Hp301	Aci	4	Outdoor	40.02	-88.14	Plotted_field	Control	400	Control	Control	None	18.08	24.38	Natural	NA	13	NA	LI-6800	Sheet 2019 maize C4 ACi data_Li & Ainsworth.xlsx	doi.org/10.1111/gcb.16108	47.519	0.30782	1146.7	1436.51	3.73373	1.2434	6	0.5	2.23414	30.2445	29.9669	31.4883	1499.98	1436.51	26.0821	30.427	NA	69.6412
5	Ainsworth_group_15	19	Ainsworth_115	Lisa_Ainsworth	Published	2907_2	Panicoideae	Zea mays	NADP-ME	Monocot	B73 x Hp301	Aci	7	Outdoor	40.02	-88.14	Plotted_field	Control	400	Control	Control	None	18.08	24.38	Natural	NA	13	NA	LI-6800	Sheet 2019 maize C4 ACi data_Li & Ainsworth.xlsx	doi.org/10.1111/gcb.16108	34.9182	0.275437	136.866	356.647	3.38609	1.26051	NA	NA	2.241	29.3027	29.45	27.0848	400.012	356.647	24.8655	28.813	NA	70.0551
5	Ainsworth_group_15	19	Ainsworth_115	Lisa_Ainsworth	Published	2907_2	Panicoideae	Zea mays	NADP-ME	Monocot	B73 x Hp301	Aci	7	Outdoor	40.02	-88.14	Plotted_field	Control	400	Control	Control	None	18.08	24.38	Natural	NA	13	NA	LI-6800	Sheet 2019 maize C4 ACi data_Li & Ainsworth.xlsx	doi.org/10.1111/gcb.16108	30.9116	0.297498	81.4871	261.812	3.66334	1.2693	NA	NA	2.23386	29.272	29.4544	27.1307	300.04	261.812	24.4678	28.7356	NA	69.99
5	Ainsworth_group_15	12	Ainsworth_109	Lisa_Ainsworth	Published	1705_1	Panicoideae	Zea mays	NADP-ME	Monocot	B73 x Hp301	Aci	1	Outdoor	40.02	-88.14	Plotted_field	Control	400	Control	Control	None	18.08	24.38	Natural	NA	13	NA	LI-6800	Sheet 2019 maize C4 ACi data_Li & Ainsworth.xlsx	doi.org/10.1111/gcb.16108	26.7978	0.298487	399.979	564.867	4.46265	1.55155	6	0.5	2.26053	28.635	28.0113	24.8949	600.05	564.867	17.2814	22.5161	NA	57.0345
5	Ainsworth_group_15	12	Ainsworth_109	Lisa_Ainsworth	Published	1705_1	Panicoideae	Zea mays	NADP-ME	Monocot	B73 x Hp301	Aci	1	Outdoor	40.02	-88.14	Plotted_field	Control	400	Control	Control	None	18.08	24.38	Natural	NA	13	NA	LI-6800	Sheet 2019 maize C4 ACi data_Li & Ainsworth.xlsx	doi.org/10.1111/gcb.16108	21.4728	0.210505	97.4452	273.054	3.51973	1.70153	6	0.5	2.25471	28.6351	28.12	24.6922	299.974	273.054	17.1219	21.2557	NA	53.838
5	Ainsworth_group_15	17	Ainsworth_113	Lisa_Ainsworth	Published	2511_1	Panicoideae	Zea mays	NADP-ME	Monocot	B73 x Hp301	Aci	5	Outdoor	40.02	-88.14	Plotted_field	Control	400	Control	Control	None	18.08	24.38	Natural	NA	13	NA	LI-6800	Sheet 2019 maize C4 ACi data_Li & Ainsworth.xlsx	doi.org/10.1111/gcb.16108	23.0168	0.1862	61.9147	271.517	2.72523	1.46806	6	0.5	2.2496	30.2628	29.9417	29.3167	300.027	271.517	24.7638	27.9429	NA	64.2318
5	Ainsworth_group_15	12	Ainsworth_109	Lisa_Ainsworth	Published	1705_1	Panicoideae	Zea mays	NADP-ME	Monocot	B73 x Hp301	Aci	1	Outdoor	40.02	-88.14	Plotted_field	Control	400	Control	Control	None	18.08	24.38	Natural	NA	13	NA	LI-6800	Sheet 2019 maize C4 ACi data_Li & Ainsworth.xlsx	doi.org/10.1111/gcb.16108	26.7093	0.12543	1074.45	1463.59	2.37301	1.88749	6	0.5	2.25295	28.8091	28.5065	25.046	1499.81	1463.59	17.47	20.26	NA	50.8063
5	Ainsworth_group_15	16	Ainsworth_112	Lisa_Ainsworth	Published	2109_2	Panicoideae	Zea mays	NADP-ME	Monocot	B73 x Hp301	Aci	4	Outdoor	40.02	-88.14	Plotted_field	Control	400	Control	Control	None	18.08	24.38	Natural	NA	13	NA	LI-6800	Sheet 2019 maize C4 ACi data_Li & Ainsworth.xlsx	doi.org/10.1111/gcb.16108	47.6607	0.392215	710.791	937.714	4.50081	1.19916	6	0.5	2.23783	30.1209	29.7286	31.3741	999.967	937.714	25.0549	30.2919	NA	69.8191
5	Ainsworth_group_15	17	Ainsworth_113	Lisa_Ainsworth	Published	2511_1	Panicoideae	Zea mays	NADP-ME	Monocot	B73 x Hp301	Aci	5	Outdoor	40.02	-88.14	Plotted_field	Control	400	Control	Control	None	18.08	24.38	Natural	NA	13	NA	LI-6800	Sheet 2019 maize C4 ACi data_Li & Ainsworth.xlsx	doi.org/10.1111/gcb.16108	9.33908	0.24647	23.4301	88.4731	3.32997	1.37378	6	0.5	2.25128	30.2693	29.8743	29.3646	100.033	88.4731	24.8457	28.7267	NA	66.0073
5	Ainsworth_group_15	17	Ainsworth_113	Lisa_Ainsworth	Published	2511_1	Panicoideae	Zea mays	NADP-ME	Monocot	B73 x Hp301	Aci	5	Outdoor	40.02	-88.14	Plotted_field	Control	400	Control	Control	None	18.08	24.38	Natural	NA	13	NA	LI-6800	Sheet 2019 maize C4 ACi data_Li & Ainsworth.xlsx	doi.org/10.1111/gcb.16108	4.89947	0.274667	13.1149	43.9322	3.57171	1.33066	6	0.5	2.25145	30.2673	29.8284	29.3848	49.9998	43.9322	24.8874	29.0489	NA	66.754
5	Ainsworth_group_15	12	Ainsworth_109	Lisa_Ainsworth	Published	1705_1	Panicoideae	Zea mays	NADP-ME	Monocot	B73 x Hp301	Aci	1	Outdoor	40.02	-88.14	Plotted_field	Control	400	Control	Control	None	18.08	24.38	Natural	NA	13	NA	LI-6800	Sheet 2019 maize C4 ACi data_Li & Ainsworth.xlsx	doi.org/10.1111/gcb.16108	23.8782	0.205797	168.584	369.843	3.46543	1.71195	6	0.5	2.2508	28.6288	28.1286	24.651	400.032	369.843	17.1	21.1701	NA	53.6415
5	Ainsworth_group_15	12	Ainsworth_109	Lisa_Ainsworth	Published	1705_1	Panicoideae	Zea mays	NADP-ME	Monocot	B73 x Hp301	Aci	1	Outdoor	40.02	-88.14	Plotted_field	Control	400	Control	Control	None	18.08	24.38	Natural	NA	13	NA	LI-6800	Sheet 2019 maize C4 ACi data_Li & Ainsworth.xlsx	doi.org/10.1111/gcb.16108	26.9801	0.161292	856.949	1163.7	2.89914	1.80801	6	0.5	2.25767	28.7836	28.4074	25.0045	1200.13	1163.7	17.4258	20.8328	NA	52.3176
5	Ainsworth_group_15	18	Ainsworth_114	Lisa_Ainsworth	Published	2907_1	Panicoideae	Zea mays	NADP-ME	Monocot	B73 x Hp301	Aci	6	Outdoor	40.02	-88.14	Plotted_field	Control	400	Control	Control	None	18.08	24.38	Natural	NA	13	NA	LI-6800	Sheet 2019 maize C4 ACi data_Li & Ainsworth.xlsx	doi.org/10.1111/gcb.16108	32.1645	0.0567469	222.192	1160.12	1.02233	1.74717	6	0.5	2.2485	29.9193	31.7727	28.9039	1199.98	1160.12	28.6378	29.8229	NA	69.9601
5	Ainsworth_group_15	17	Ainsworth_113	Lisa_Ainsworth	Published	2511_1	Panicoideae	Zea mays	NADP-ME	Monocot	B73 x Hp301	Aci	5	Outdoor	40.02	-88.14	Plotted_field	Control	400	Control	Control	None	18.08	24.38	Natural	NA	13	NA	LI-6800	Sheet 2019 maize C4 ACi data_Li & Ainsworth.xlsx	doi.org/10.1111/gcb.16108	16.867	0.212555	43.802	179.081	3.00369	1.42586	6	0.5	2.25186	30.2745	29.9191	29.3394	199.967	179.081	24.8102	28.3126	NA	65.0365
5	Ainsworth_group_15	17	Ainsworth_113	Lisa_Ainsworth	Published	2511_1	Panicoideae	Zea mays	NADP-ME	Monocot	B73 x Hp301	Aci	5	Outdoor	40.02	-88.14	Plotted_field	Control	400	Control	Control	None	18.08	24.38	Natural	NA	13	NA	LI-6800	Sheet 2019 maize C4 ACi data_Li & Ainsworth.xlsx	doi.org/10.1111/gcb.16108	30.2636	0.1861	86.6382	362.512	2.72365	1.46801	6	0.5	2.2479	30.2438	29.9217	29.289	400.012	362.512	24.7186	27.8957	NA	64.19
5	Ainsworth_group_15	12	Ainsworth_109	Lisa_Ainsworth	Published	1705_1	Panicoideae	Zea mays	NADP-ME	Monocot	B73 x Hp301	Aci	1	Outdoor	40.02	-88.14	Plotted_field	Control	400	Control	Control	None	18.08	24.38	Natural	NA	13	NA	LI-6800	Sheet 2019 maize C4 ACi data_Li & Ainsworth.xlsx	doi.org/10.1111/gcb.16108	25.1932	0.319919	225.802	367.67	4.67352	1.52363	6	0.5	2.25277	28.6425	27.9742	24.8549	399.963	367.67	17.2333	22.714	NA	57.51
5	Ainsworth_group_15	16	Ainsworth_112	Lisa_Ainsworth	Published	2109_2	Panicoideae	Zea mays	NADP-ME	Monocot	B73 x Hp301	Aci	4	Outdoor	40.02	-88.14	Plotted_field	Control	400	Control	Control	None	18.08	24.38	Natural	NA	13	NA	LI-6800	Sheet 2019 maize C4 ACi data_Li & Ainsworth.xlsx	doi.org/10.1111/gcb.16108	7.02836	0.504941	16.0577	41.2436	5.47213	1.16064	6	0.5	2.24346	30.078	29.5781	31.0692	49.9481	41.2436	23.9521	30.3193	NA	70.0454
5	Ainsworth_group_15	12	Ainsworth_109	Lisa_Ainsworth	Published	1705_1	Panicoideae	Zea mays	NADP-ME	Monocot	B73 x Hp301	Aci	1	Outdoor	40.02	-88.14	Plotted_field	Control	400	Control	Control	None	18.08	24.38	Natural	NA	13	NA	LI-6800	Sheet 2019 maize C4 ACi data_Li & Ainsworth.xlsx	doi.org/10.1111/gcb.16108	26.975	0.207025	722.322	963.512	3.48033	1.70889	6	0.5	2.25959	28.7456	28.2446	24.963	999.908	963.512	17.3723	21.4593	NA	54.0102
6	Ainsworth_group_16	22	Ainsworth_118	Lisa_Ainsworth	Published	2112_1	Panicoideae	Zea mays	NADP-ME	Monocot	B73 x Mo17	Aci	3	Outdoor	40.02	-88.14	Plotted_field	Control	400	Control	Control	None	18.08	24.38	Natural	NA	13	NA	LI-6800	Sheet 2019 maize C4 ACi data_Li & Ainsworth.xlsx	doi.org/10.1111/gcb.16108	21.3712	0.251451	125.905	273.401	3.20179	1.29048	6	0.5	2.24182	31.508	31.1979	34.2349	300.094	273.401	29.2206	32.9358	NA	70.462
6	Ainsworth_group_16	21	Ainsworth_117	Lisa_Ainsworth	Published	1710_2	Panicoideae	Zea mays	NADP-ME	Monocot	B73 x Mo17	Aci	2	Outdoor	40.02	-88.14	Plotted_field	Control	400	Control	Control	None	18.08	24.38	Natural	NA	13	NA	LI-6800	Sheet 2019 maize C4 ACi data_Li & Ainsworth.xlsx	doi.org/10.1111/gcb.16108	40.7574	0.358136	1218.58	1443.38	4.53891	1.32948	6	0.5	2.25198	29.729	29.1123	28.2672	1500.15	1443.38	21.9359	27.2342	NA	64.81
6	Ainsworth_group_16	26	Ainsworth_121	Lisa_Ainsworth	Published	2507_2	Panicoideae	Zea mays	NADP-ME	Monocot	B73 x Mo17	Aci	6	Outdoor	40.02	-88.14	Plotted_field	Control	400	Control	Control	None	18.08	24.38	Natural	NA	13	NA	LI-6800	Sheet 2019 maize C4 ACi data_Li & Ainsworth.xlsx	doi.org/10.1111/gcb.16108	20.2731	0.0421404	376.234	1174.38	0.726074	1.66654	6	0.5	2.25179	30.8579	30.935	30.9373	1199.73	1174.38	27.6083	28.4548	NA	63.1994
6	Ainsworth_group_16	22	Ainsworth_118	Lisa_Ainsworth	Published	2112_1	Panicoideae	Zea mays	NADP-ME	Monocot	B73 x Mo17	Aci	3	Outdoor	40.02	-88.14	Plotted_field	Control	400	Control	Control	None	18.08	24.38	Natural	NA	13	NA	LI-6800	Sheet 2019 maize C4 ACi data_Li & Ainsworth.xlsx	doi.org/10.1111/gcb.16108	16.4828	0.258651	69.3495	179.549	3.30118	1.29539	6	0.5	2.24772	31.5414	31.2151	34.2287	200.042	179.549	29.1008	32.9322	NA	70.319
6	Ainsworth_group_16	22	Ainsworth_118	Lisa_Ainsworth	Published	2112_1	Panicoideae	Zea mays	NADP-ME	Monocot	B73 x Mo17	Aci	3	Outdoor	40.02	-88.14	Plotted_field	Control	400	Control	Control	None	18.08	24.38	Natural	NA	13	NA	LI-6800	Sheet 2019 maize C4 ACi data_Li & Ainsworth.xlsx	doi.org/10.1111/gcb.16108	23.3874	0.264275	214.675	370.45	3.36402	1.29384	6	0.5	2.24638	31.4841	31.1657	34.2571	400.01	370.45	28.9144	32.8187	NA	70.3051
6	Ainsworth_group_16	22	Ainsworth_118	Lisa_Ainsworth	Published	2112_1	Panicoideae	Zea mays	NADP-ME	Monocot	B73 x Mo17	Aci	3	Outdoor	40.02	-88.14	Plotted_field	Control	400	Control	Control	None	18.08	24.38	Natural	NA	13	NA	LI-6800	Sheet 2019 maize C4 ACi data_Li & Ainsworth.xlsx	doi.org/10.1111/gcb.16108	4.71137	0.294651	16.3132	44.1442	3.79333	1.31726	6	0.5	2.24982	31.6567	31.2926	34.2566	49.9991	44.1442	28.5128	32.9152	NA	69.8244
6	Ainsworth_group_16	20	Ainsworth_116	Lisa_Ainsworth	Published	1710_1	Panicoideae	Zea mays	NADP-ME	Monocot	B73 x Mo17	Aci	1	Outdoor	40.02	-88.14	Plotted_field	Control	400	Control	Control	None	18.08	24.38	Natural	NA	13	NA	LI-6800	Sheet 2019 maize C4 ACi data_Li & Ainsworth.xlsx	doi.org/10.1111/gcb.16108	26.627	0.232051	167.473	365.471	2.82477	1.2409	6	0.5	2.25299	28.9324	28.1068	28.5717	400.047	365.471	22.429	25.8688	NA	64.3431
6	Ainsworth_group_16	25	Ainsworth_120	Lisa_Ainsworth	Published	2507_1	Panicoideae	Zea mays	NADP-ME	Monocot	B73 x Mo17	Aci	5	Outdoor	40.02	-88.14	Plotted_field	Control	400	Control	Control	None	18.08	24.38	Natural	NA	13	NA	LI-6800	Sheet 2019 maize C4 ACi data_Li & Ainsworth.xlsx	doi.org/10.1111/gcb.16108	38.9539	0.309489	716.675	948.978	3.87998	1.29462	6	0.5	2.24786	29.6707	29.128	27.3767	1000.14	948.978	23.218	27.7447	NA	65.9496
6	Ainsworth_group_16	25	Ainsworth_120	Lisa_Ainsworth	Published	2507_1	Panicoideae	Zea mays	NADP-ME	Monocot	B73 x Mo17	Aci	5	Outdoor	40.02	-88.14	Plotted_field	Control	400	Control	Control	None	18.08	24.38	Natural	NA	13	NA	LI-6800	Sheet 2019 maize C4 ACi data_Li & Ainsworth.xlsx	doi.org/10.1111/gcb.16108	38.8306	0.273644	885.725	1148.43	3.59016	1.34384	6	0.5	2.24866	29.7154	29.2191	27.461	1199.98	1148.43	23.2739	27.4639	NA	65.116
6	Ainsworth_group_16	22	Ainsworth_118	Lisa_Ainsworth	Published	2112_1	Panicoideae	Zea mays	NADP-ME	Monocot	B73 x Mo17	Aci	3	Outdoor	40.02	-88.14	Plotted_field	Control	400	Control	Control	None	18.08	24.38	Natural	NA	13	NA	LI-6800	Sheet 2019 maize C4 ACi data_Li & Ainsworth.xlsx	doi.org/10.1111/gcb.16108	8.91267	0.272562	32.3775	89.0087	3.45856	1.29196	6	0.5	2.24469	31.5838	31.2614	34.2349	100.074	89.0087	29.0742	33.0874	NA	70.482
6	Ainsworth_group_16	23	Ainsworth_119	Lisa_Ainsworth	Published	2112_2	Panicoideae	Zea mays	NADP-ME	Monocot	B73 x Mo17	Aci	4	Outdoor	40.02	-88.14	Plotted_field	Control	400	Control	Control	None	18.08	24.38	Natural	NA	13	NA	LI-6800	Sheet 2019 maize C4 ACi data_Li & Ainsworth.xlsx	doi.org/10.1111/gcb.16108	37.5136	0.555027	129.762	253.559	5.01519	0.981136	6	0.5	2.25345	31.0938	29.6308	31.7575	300.102	253.559	26.2958	32.1208	NA	70.3285
6	Ainsworth_group_16	22	Ainsworth_118	Lisa_Ainsworth	Published	2112_1	Panicoideae	Zea mays	NADP-ME	Monocot	B73 x Mo17	Aci	3	Outdoor	40.02	-88.14	Plotted_field	Control	400	Control	Control	None	18.08	24.38	Natural	NA	13	NA	LI-6800	Sheet 2019 maize C4 ACi data_Li & Ainsworth.xlsx	doi.org/10.1111/gcb.16108	22.3661	0.321648	246.04	371.429	4.02466	1.28796	6	0.5	2.24835	31.7378	31.2976	34.3091	400.062	371.429	28.5554	33.2245	NA	70.1545
6	Ainsworth_group_16	26	Ainsworth_121	Lisa_Ainsworth	Published	2507_2	Panicoideae	Zea mays	NADP-ME	Monocot	B73 x Mo17	Aci	6	Outdoor	40.02	-88.14	Plotted_field	Control	400	Control	Control	None	18.08	24.38	Natural	NA	13	NA	LI-6800	Sheet 2019 maize C4 ACi data_Li & Ainsworth.xlsx	doi.org/10.1111/gcb.16108	21.0822	0.0355233	489.694	1473.63	0.611457	1.66233	6	0.5	2.24643	30.8216	30.904	30.9041	1500.01	1473.63	27.7044	28.4173	NA	63.2468
6	Ainsworth_group_16	27	Ainsworth_122	Lisa_Ainsworth	Published	2909_1	Panicoideae	Zea mays	NADP-ME	Monocot	B73 x Mo17	Aci	7	Outdoor	40.02	-88.14	Plotted_field	Control	400	Control	Control	None	18.08	24.38	Natural	NA	13	NA	LI-6800	Sheet 2019 maize C4 ACi data_Li & Ainsworth.xlsx	doi.org/10.1111/gcb.16108	34.6473	0.241733	110.881	357.062	3.1621	1.32711	NA	NA	2.24339	30.23	30.3918	30.558	399.989	357.062	26.7933	30.4718	NA	70.1905
6	Ainsworth_group_16	25	Ainsworth_120	Lisa_Ainsworth	Published	2507_1	Panicoideae	Zea mays	NADP-ME	Monocot	B73 x Mo17	Aci	5	Outdoor	40.02	-88.14	Plotted_field	Control	400	Control	Control	None	18.08	24.38	Natural	NA	13	NA	LI-6800	Sheet 2019 maize C4 ACi data_Li & Ainsworth.xlsx	doi.org/10.1111/gcb.16108	38.6915	0.244482	1151.8	1447.93	3.33955	1.3897	6	0.5	2.24896	29.7629	29.3157	27.5479	1500.16	1447.93	23.3352	27.2332	NA	64.3893
6	Ainsworth_group_16	25	Ainsworth_120	Lisa_Ainsworth	Published	2507_1	Panicoideae	Zea mays	NADP-ME	Monocot	B73 x Mo17	Aci	5	Outdoor	40.02	-88.14	Plotted_field	Control	400	Control	Control	None	18.08	24.38	Natural	NA	13	NA	LI-6800	Sheet 2019 maize C4 ACi data_Li & Ainsworth.xlsx	doi.org/10.1111/gcb.16108	36.7735	0.42027	391.442	552.827	4.60892	1.1608	6	0.5	2.24776	29.5594	28.8541	27.2248	600.014	552.827	23.0784	28.4519	NA	68.0614
6	Ainsworth_group_16	20	Ainsworth_116	Lisa_Ainsworth	Published	1710_1	Panicoideae	Zea mays	NADP-ME	Monocot	B73 x Mo17	Aci	1	Outdoor	40.02	-88.14	Plotted_field	Control	400	Control	Control	None	18.08	24.38	Natural	NA	13	NA	LI-6800	Sheet 2019 maize C4 ACi data_Li & Ainsworth.xlsx	doi.org/10.1111/gcb.16108	21.5892	0.234041	113.199	272.014	2.85952	1.246	6	0.5	2.25112	28.9682	28.176	28.6095	299.973	272.014	22.49	25.9716	NA	64.4671
6	Ainsworth_group_16	22	Ainsworth_118	Lisa_Ainsworth	Published	2112_1	Panicoideae	Zea mays	NADP-ME	Monocot	B73 x Mo17	Aci	3	Outdoor	40.02	-88.14	Plotted_field	Control	400	Control	Control	None	18.08	24.38	Natural	NA	13	NA	LI-6800	Sheet 2019 maize C4 ACi data_Li & Ainsworth.xlsx	doi.org/10.1111/gcb.16108	24.5018	0.296581	417.214	568.235	3.74385	1.29189	6	0.5	2.24572	31.8045	31.3499	34.3424	600.187	568.235	28.9807	33.3232	NA	70.0958
6	Ainsworth_group_16	23	Ainsworth_119	Lisa_Ainsworth	Published	2112_2	Panicoideae	Zea mays	NADP-ME	Monocot	B73 x Mo17	Aci	4	Outdoor	40.02	-88.14	Plotted_field	Control	400	Control	Control	None	18.08	24.38	Natural	NA	13	NA	LI-6800	Sheet 2019 maize C4 ACi data_Li & Ainsworth.xlsx	doi.org/10.1111/gcb.16108	43.362	0.533692	196.999	345.988	4.89003	0.990746	6	0.5	2.24726	31.0666	29.6329	31.6997	400.048	345.988	26.3489	32.0285	NA	70.2366
6	Ainsworth_group_16	26	Ainsworth_121	Lisa_Ainsworth	Published	2507_2	Panicoideae	Zea mays	NADP-ME	Monocot	B73 x Mo17	Aci	6	Outdoor	40.02	-88.14	Plotted_field	Control	400	Control	Control	None	18.08	24.38	Natural	NA	13	NA	LI-6800	Sheet 2019 maize C4 ACi data_Li & Ainsworth.xlsx	doi.org/10.1111/gcb.16108	22.0494	0.153715	129.507	372.587	2.27243	1.46852	6	0.5	2.2503	30.724	30.5679	30.8157	400.064	372.587	26.865	29.5116	NA	66.0433
6	Ainsworth_group_16	20	Ainsworth_116	Lisa_Ainsworth	Published	1710_1	Panicoideae	Zea mays	NADP-ME	Monocot	B73 x Mo17	Aci	1	Outdoor	40.02	-88.14	Plotted_field	Control	400	Control	Control	None	18.08	24.38	Natural	NA	13	NA	LI-6800	Sheet 2019 maize C4 ACi data_Li & Ainsworth.xlsx	doi.org/10.1111/gcb.16108	32.7451	0.254877	526.751	756.236	3.04184	1.22246	6	0.5	2.25225	29.1167	28.332	28.8818	800.033	756.236	22.8551	26.5556	NA	65.3603
6	Ainsworth_group_16	25	Ainsworth_120	Lisa_Ainsworth	Published	2507_1	Panicoideae	Zea mays	NADP-ME	Monocot	B73 x Mo17	Aci	5	Outdoor	40.02	-88.14	Plotted_field	Control	400	Control	Control	None	18.08	24.38	Natural	NA	13	NA	LI-6800	Sheet 2019 maize C4 ACi data_Li & Ainsworth.xlsx	doi.org/10.1111/gcb.16108	38.2322	0.364266	556.308	750.318	4.2644	1.2241	6	0.5	2.24225	29.6158	28.9897	27.2921	800.032	750.318	23.1577	28.1306	NA	67.076
6	Ainsworth_group_16	28	Ainsworth_123	Lisa_Ainsworth	Published	2909_2	Panicoideae	Zea mays	NADP-ME	Monocot	B73 x Mo17	Aci	8	Outdoor	40.02	-88.14	Plotted_field	Control	400	Control	Control	None	18.08	24.38	Natural	NA	13	NA	LI-6800	Sheet 2019 maize C4 ACi data_Li & Ainsworth.xlsx	doi.org/10.1111/gcb.16108	48.4796	0.220576	744.396	1137.12	3.46844	1.58487	6	0.5	2.25555	30.3849	31.4594	30.8404	1199.76	1137.12	26.6117	30.6272	NA	69.9346
6	Ainsworth_group_16	26	Ainsworth_121	Lisa_Ainsworth	Published	2507_2	Panicoideae	Zea mays	NADP-ME	Monocot	B73 x Mo17	Aci	6	Outdoor	40.02	-88.14	Plotted_field	Control	400	Control	Control	None	18.08	24.38	Natural	NA	13	NA	LI-6800	Sheet 2019 maize C4 ACi data_Li & Ainsworth.xlsx	doi.org/10.1111/gcb.16108	18.7722	0.0519149	372.867	976.412	0.886757	1.65602	6	0.5	2.24766	30.8626	30.9302	30.9507	999.977	976.412	27.515	28.5487	NA	63.3901
6	Ainsworth_group_16	27	Ainsworth_122	Lisa_Ainsworth	Published	2909_1	Panicoideae	Zea mays	NADP-ME	Monocot	B73 x Mo17	Aci	7	Outdoor	40.02	-88.14	Plotted_field	Control	400	Control	Control	None	18.08	24.38	Natural	NA	13	NA	LI-6800	Sheet 2019 maize C4 ACi data_Li & Ainsworth.xlsx	doi.org/10.1111/gcb.16108	22.9182	0.339409	53.4395	171.581	4.20089	1.28407	NA	NA	2.24825	30.2301	30.2076	30.6383	199.949	171.581	25.5591	30.4469	NA	70.1272
6	Ainsworth_group_16	26	Ainsworth_121	Lisa_Ainsworth	Published	2507_2	Panicoideae	Zea mays	NADP-ME	Monocot	B73 x Mo17	Aci	6	Outdoor	40.02	-88.14	Plotted_field	Control	400	Control	Control	None	18.08	24.38	Natural	NA	13	NA	LI-6800	Sheet 2019 maize C4 ACi data_Li & Ainsworth.xlsx	doi.org/10.1111/gcb.16108	19.3292	0.158085	69.701	276.029	2.31367	1.45523	6	0.5	2.25329	30.7346	30.5592	30.8592	299.989	276.029	26.9287	29.6227	NA	66.2532
6	Ainsworth_group_16	26	Ainsworth_121	Lisa_Ainsworth	Published	2507_2	Panicoideae	Zea mays	NADP-ME	Monocot	B73 x Mo17	Aci	6	Outdoor	40.02	-88.14	Plotted_field	Control	400	Control	Control	None	18.08	24.38	Natural	NA	13	NA	LI-6800	Sheet 2019 maize C4 ACi data_Li & Ainsworth.xlsx	doi.org/10.1111/gcb.16108	15.6024	0.192491	43.1293	180.68	2.67123	1.39108	6	0.5	2.24367	30.7357	30.4951	30.8888	199.981	180.68	26.9967	30.1055	NA	67.3301
6	Ainsworth_group_16	27	Ainsworth_122	Lisa_Ainsworth	Published	2909_1	Panicoideae	Zea mays	NADP-ME	Monocot	B73 x Mo17	Aci	7	Outdoor	40.02	-88.14	Plotted_field	Control	400	Control	Control	None	18.08	24.38	Natural	NA	13	NA	LI-6800	Sheet 2019 maize C4 ACi data_Li & Ainsworth.xlsx	doi.org/10.1111/gcb.16108	29.3612	0.277543	80.7936	263.634	3.51395	1.29498	NA	NA	2.25058	30.249	30.2714	30.6054	299.984	263.634	26.4067	30.4954	NA	70.1642
6	Ainsworth_group_16	22	Ainsworth_118	Lisa_Ainsworth	Published	2112_1	Panicoideae	Zea mays	NADP-ME	Monocot	B73 x Mo17	Aci	3	Outdoor	40.02	-88.14	Plotted_field	Control	400	Control	Control	None	18.08	24.38	Natural	NA	13	NA	LI-6800	Sheet 2019 maize C4 ACi data_Li & Ainsworth.xlsx	doi.org/10.1111/gcb.16108	25.6952	0.237833	764.805	965.559	3.14562	1.33494	6	0.5	2.24804	31.9208	31.5514	34.4059	1000.04	965.559	29.774	33.4228	NA	69.8449
6	Ainsworth_group_16	22	Ainsworth_118	Lisa_Ainsworth	Published	2112_1	Panicoideae	Zea mays	NADP-ME	Monocot	B73 x Mo17	Aci	3	Outdoor	40.02	-88.14	Plotted_field	Control	400	Control	Control	None	18.08	24.38	Natural	NA	13	NA	LI-6800	Sheet 2019 maize C4 ACi data_Li & Ainsworth.xlsx	doi.org/10.1111/gcb.16108	26.032	0.211997	935.96	1164.8	2.84791	1.34758	6	0.5	2.24804	31.9501	31.6275	34.4336	1200.02	1164.8	30.1956	33.4987	NA	69.887
6	Ainsworth_group_16	22	Ainsworth_118	Lisa_Ainsworth	Published	2112_1	Panicoideae	Zea mays	NADP-ME	Monocot	B73 x Mo17	Aci	3	Outdoor	40.02	-88.14	Plotted_field	Control	400	Control	Control	None	18.08	24.38	Natural	NA	13	NA	LI-6800	Sheet 2019 maize C4 ACi data_Li & Ainsworth.xlsx	doi.org/10.1111/gcb.16108	26.0623	0.185029	1199.82	1464.34	2.53511	1.36555	6	0.5	2.24488	32.0002	31.7368	34.464	1500.06	1464.34	30.6716	33.6107	NA	69.9217
6	Ainsworth_group_16	26	Ainsworth_121	Lisa_Ainsworth	Published	2507_2	Panicoideae	Zea mays	NADP-ME	Monocot	B73 x Mo17	Aci	6	Outdoor	40.02	-88.14	Plotted_field	Control	400	Control	Control	None	18.08	24.38	Natural	NA	13	NA	LI-6800	Sheet 2019 maize C4 ACi data_Li & Ainsworth.xlsx	doi.org/10.1111/gcb.16108	21.9195	0.112425	437.234	772	1.74933	1.53032	6	0.5	2.24851	30.8201	30.785	30.9399	799.924	772	27.403	29.4404	NA	65.5284
6	Ainsworth_group_16	21	Ainsworth_117	Lisa_Ainsworth	Published	1710_2	Panicoideae	Zea mays	NADP-ME	Monocot	B73 x Mo17	Aci	2	Outdoor	40.02	-88.14	Plotted_field	Control	400	Control	Control	None	18.08	24.38	Natural	NA	13	NA	LI-6800	Sheet 2019 maize C4 ACi data_Li & Ainsworth.xlsx	doi.org/10.1111/gcb.16108	40.9169	0.369879	931.188	1144.4	4.64805	1.32154	6	0.5	2.2547	29.7454	29.11	28.248	1199.89	1144.4	21.8818	27.3078	NA	64.9251
6	Ainsworth_group_16	25	Ainsworth_120	Lisa_Ainsworth	Published	2507_1	Panicoideae	Zea mays	NADP-ME	Monocot	B73 x Mo17	Aci	5	Outdoor	40.02	-88.14	Plotted_field	Control	400	Control	Control	None	18.08	24.38	Natural	NA	13	NA	LI-6800	Sheet 2019 maize C4 ACi data_Li & Ainsworth.xlsx	doi.org/10.1111/gcb.16108	31.8869	0.445691	228.916	359.622	4.77434	1.14014	6	0.5	2.24836	29.5317	28.8135	27.1646	399.947	359.622	23.0013	28.5669	NA	68.4424
6	Ainsworth_group_16	28	Ainsworth_123	Lisa_Ainsworth	Published	2909_2	Panicoideae	Zea mays	NADP-ME	Monocot	B73 x Mo17	Aci	8	Outdoor	40.02	-88.14	Plotted_field	Control	400	Control	Control	None	18.08	24.38	Natural	NA	13	NA	LI-6800	Sheet 2019 maize C4 ACi data_Li & Ainsworth.xlsx	doi.org/10.1111/gcb.16108	48.1508	0.247262	396.622	739.123	3.79688	1.55809	6	0.5	2.24704	30.3382	31.3155	30.7297	800.014	739.123	26.1185	30.5154	NA	69.8698
6	Ainsworth_group_16	28	Ainsworth_123	Lisa_Ainsworth	Published	2909_2	Panicoideae	Zea mays	NADP-ME	Monocot	B73 x Mo17	Aci	8	Outdoor	40.02	-88.14	Plotted_field	Control	400	Control	Control	None	18.08	24.38	Natural	NA	13	NA	LI-6800	Sheet 2019 maize C4 ACi data_Li & Ainsworth.xlsx	doi.org/10.1111/gcb.16108	49.0185	0.231744	562.859	937.394	3.60531	1.57251	6	0.5	2.24996	30.3685	31.3978	30.7841	1000	937.394	26.4136	30.5877	NA	69.9124
6	Ainsworth_group_16	23	Ainsworth_119	Lisa_Ainsworth	Published	2112_2	Panicoideae	Zea mays	NADP-ME	Monocot	B73 x Mo17	Aci	4	Outdoor	40.02	-88.14	Plotted_field	Control	400	Control	Control	None	18.08	24.38	Natural	NA	13	NA	LI-6800	Sheet 2019 maize C4 ACi data_Li & Ainsworth.xlsx	doi.org/10.1111/gcb.16108	27.7712	0.605825	80.976	165.596	5.37485	0.973955	6	0.5	2.25083	31.0787	29.6096	31.8133	199.991	165.596	25.8976	32.1404	NA	70.4352
6	Ainsworth_group_16	23	Ainsworth_119	Lisa_Ainsworth	Published	2112_2	Panicoideae	Zea mays	NADP-ME	Monocot	B73 x Mo17	Aci	4	Outdoor	40.02	-88.14	Plotted_field	Control	400	Control	Control	None	18.08	24.38	Natural	NA	13	NA	LI-6800	Sheet 2019 maize C4 ACi data_Li & Ainsworth.xlsx	doi.org/10.1111/gcb.16108	15.429	0.66483	37.7231	80.9747	5.74501	0.96103	6	0.5	2.24202	30.9943	29.5398	31.8526	100.046	80.9747	25.4305	32.1026	NA	70.6907
6	Ainsworth_group_16	27	Ainsworth_122	Lisa_Ainsworth	Published	2909_1	Panicoideae	Zea mays	NADP-ME	Monocot	B73 x Mo17	Aci	7	Outdoor	40.02	-88.14	Plotted_field	Control	400	Control	Control	None	18.08	24.38	Natural	NA	13	NA	LI-6800	Sheet 2019 maize C4 ACi data_Li & Ainsworth.xlsx	doi.org/10.1111/gcb.16108	12.7754	0.385844	25.6864	84.114	4.68305	1.27236	NA	NA	2.24828	30.2321	30.1603	30.6665	99.9188	84.114	24.9993	30.4484	NA	70.1197
6	Ainsworth_group_16	27	Ainsworth_122	Lisa_Ainsworth	Published	2909_1	Panicoideae	Zea mays	NADP-ME	Monocot	B73 x Mo17	Aci	7	Outdoor	40.02	-88.14	Plotted_field	Control	400	Control	Control	None	18.08	24.38	Natural	NA	13	NA	LI-6800	Sheet 2019 maize C4 ACi data_Li & Ainsworth.xlsx	doi.org/10.1111/gcb.16108	6.72413	0.400128	11.9141	41.6339	4.92105	1.29332	NA	NA	2.2494	30.1782	30.2242	30.7119	49.9473	41.6339	24.6703	30.3951	NA	70.2166
6	Ainsworth_group_16	26	Ainsworth_121	Lisa_Ainsworth	Published	2507_2	Panicoideae	Zea mays	NADP-ME	Monocot	B73 x Mo17	Aci	6	Outdoor	40.02	-88.14	Plotted_field	Control	400	Control	Control	None	18.08	24.38	Natural	NA	13	NA	LI-6800	Sheet 2019 maize C4 ACi data_Li & Ainsworth.xlsx	doi.org/10.1111/gcb.16108	9.24787	0.240916	22.8672	88.6155	3.11647	1.31097	6	0.5	2.2486	30.7287	30.4155	30.8893	100.044	88.6155	27.0871	30.7119	NA	68.7118
6	Ainsworth_group_16	22	Ainsworth_118	Lisa_Ainsworth	Published	2112_1	Panicoideae	Zea mays	NADP-ME	Monocot	B73 x Mo17	Aci	3	Outdoor	40.02	-88.14	Plotted_field	Control	400	Control	Control	None	18.08	24.38	Natural	NA	13	NA	LI-6800	Sheet 2019 maize C4 ACi data_Li & Ainsworth.xlsx	doi.org/10.1111/gcb.16108	24.7927	0.265309	594.497	767.198	3.41584	1.3081	6	0.5	2.244	31.8497	31.437	34.3747	800.092	767.198	29.4282	33.3901	NA	70.0568
6	Ainsworth_group_16	26	Ainsworth_121	Lisa_Ainsworth	Published	2507_2	Panicoideae	Zea mays	NADP-ME	Monocot	B73 x Mo17	Aci	6	Outdoor	40.02	-88.14	Plotted_field	Control	400	Control	Control	None	18.08	24.38	Natural	NA	13	NA	LI-6800	Sheet 2019 maize C4 ACi data_Li & Ainsworth.xlsx	doi.org/10.1111/gcb.16108	17.7418	0.296181	268.718	377.118	3.55079	1.23016	6	0.5	2.2488	30.7272	30.3527	30.894	400.014	377.118	27.2402	31.3673	NA	70.1845
6	Ainsworth_group_16	26	Ainsworth_121	Lisa_Ainsworth	Published	2507_2	Panicoideae	Zea mays	NADP-ME	Monocot	B73 x Mo17	Aci	6	Outdoor	40.02	-88.14	Plotted_field	Control	400	Control	Control	None	18.08	24.38	Natural	NA	13	NA	LI-6800	Sheet 2019 maize C4 ACi data_Li & Ainsworth.xlsx	doi.org/10.1111/gcb.16108	23.2753	0.222836	384.554	570.093	2.94642	1.33423	6	0.5	2.24973	30.7643	30.521	30.9157	600.039	570.093	27.3152	30.7422	NA	68.6434
6	Ainsworth_group_16	20	Ainsworth_116	Lisa_Ainsworth	Published	1710_1	Panicoideae	Zea mays	NADP-ME	Monocot	B73 x Mo17	Aci	1	Outdoor	40.02	-88.14	Plotted_field	Control	400	Control	Control	None	18.08	24.38	Natural	NA	13	NA	LI-6800	Sheet 2019 maize C4 ACi data_Li & Ainsworth.xlsx	doi.org/10.1111/gcb.16108	23.835	0.300521	228.125	368.672	3.34328	1.15145	6	0.5	2.25631	29.0399	28.1188	28.7547	400.01	368.672	22.7228	26.7904	NA	66.2294
6	Ainsworth_group_16	20	Ainsworth_116	Lisa_Ainsworth	Published	1710_1	Panicoideae	Zea mays	NADP-ME	Monocot	B73 x Mo17	Aci	1	Outdoor	40.02	-88.14	Plotted_field	Control	400	Control	Control	None	18.08	24.38	Natural	NA	13	NA	LI-6800	Sheet 2019 maize C4 ACi data_Li & Ainsworth.xlsx	doi.org/10.1111/gcb.16108	29.0047	0.28104	377.497	561.47	3.21898	1.18015	6	0.5	2.2575	29.0775	28.2154	28.8117	599.973	561.47	22.8029	26.7179	NA	65.9085
6	Ainsworth_group_16	27	Ainsworth_122	Lisa_Ainsworth	Published	2909_1	Panicoideae	Zea mays	NADP-ME	Monocot	B73 x Mo17	Aci	7	Outdoor	40.02	-88.14	Plotted_field	Control	400	Control	Control	None	18.08	24.38	Natural	NA	13	NA	LI-6800	Sheet 2019 maize C4 ACi data_Li & Ainsworth.xlsx	doi.org/10.1111/gcb.16108	41.0888	0.172185	730.81	1147.48	2.32048	1.34482	NA	NA	2.24774	30.3241	30.4676	30.9269	1199.99	1147.48	27.7871	30.4872	NA	69.8416
6	Ainsworth_group_16	27	Ainsworth_122	Lisa_Ainsworth	Published	2909_1	Panicoideae	Zea mays	NADP-ME	Monocot	B73 x Mo17	Aci	7	Outdoor	40.02	-88.14	Plotted_field	Control	400	Control	Control	None	18.08	24.38	Natural	NA	13	NA	LI-6800	Sheet 2019 maize C4 ACi data_Li & Ainsworth.xlsx	doi.org/10.1111/gcb.16108	40.8375	0.138682	935.489	1447.66	1.92362	1.37291	NA	NA	2.24701	30.3922	30.5972	30.9723	1500.01	1447.66	28.2954	30.5334	NA	69.6724
6	Ainsworth_group_16	20	Ainsworth_116	Lisa_Ainsworth	Published	1710_1	Panicoideae	Zea mays	NADP-ME	Monocot	B73 x Mo17	Aci	1	Outdoor	40.02	-88.14	Plotted_field	Control	400	Control	Control	None	18.08	24.38	Natural	NA	13	NA	LI-6800	Sheet 2019 maize C4 ACi data_Li & Ainsworth.xlsx	doi.org/10.1111/gcb.16108	33.6308	0.241404	703.12	954.341	2.94809	1.24684	6	0.5	2.25523	29.1601	28.4227	28.9409	999.904	954.341	22.928	26.516	NA	65.0998
6	Ainsworth_group_16	23	Ainsworth_119	Lisa_Ainsworth	Published	2112_2	Panicoideae	Zea mays	NADP-ME	Monocot	B73 x Mo17	Aci	4	Outdoor	40.02	-88.14	Plotted_field	Control	400	Control	Control	None	18.08	24.38	Natural	NA	13	NA	LI-6800	Sheet 2019 maize C4 ACi data_Li & Ainsworth.xlsx	doi.org/10.1111/gcb.16108	45.1352	0.53894	972.596	1139.16	4.99287	1.00251	6	0.5	2.24904	31.1727	29.7497	32.0495	1200.15	1139.16	26.3956	32.1944	NA	70.1729
6	Ainsworth_group_16	20	Ainsworth_116	Lisa_Ainsworth	Published	1710_1	Panicoideae	Zea mays	NADP-ME	Monocot	B73 x Mo17	Aci	1	Outdoor	40.02	-88.14	Plotted_field	Control	400	Control	Control	None	18.08	24.38	Natural	NA	13	NA	LI-6800	Sheet 2019 maize C4 ACi data_Li & Ainsworth.xlsx	doi.org/10.1111/gcb.16108	33.9058	0.23365	888.831	1153.52	2.87513	1.25427	6	0.5	2.25237	29.166	28.4405	28.9965	1200.05	1153.52	22.9812	26.4801	NA	64.994
6	Ainsworth_group_16	23	Ainsworth_119	Lisa_Ainsworth	Published	2112_2	Panicoideae	Zea mays	NADP-ME	Monocot	B73 x Mo17	Aci	4	Outdoor	40.02	-88.14	Plotted_field	Control	400	Control	Control	None	18.08	24.38	Natural	NA	13	NA	LI-6800	Sheet 2019 maize C4 ACi data_Li & Ainsworth.xlsx	doi.org/10.1111/gcb.16108	8.32984	0.660103	16.3115	39.7449	5.78853	0.974018	6	0.5	2.24525	31.0527	29.5873	31.8803	50.0164	39.7449	25.3639	32.087	NA	70.4201
6	Ainsworth_group_16	20	Ainsworth_116	Lisa_Ainsworth	Published	1710_1	Panicoideae	Zea mays	NADP-ME	Monocot	B73 x Mo17	Aci	1	Outdoor	40.02	-88.14	Plotted_field	Control	400	Control	Control	None	18.08	24.38	Natural	NA	13	NA	LI-6800	Sheet 2019 maize C4 ACi data_Li & Ainsworth.xlsx	doi.org/10.1111/gcb.16108	33.7816	0.226031	1174.78	1452.72	2.81539	1.26742	6	0.5	2.25131	29.1836	28.4886	29.0525	1500.07	1452.72	23.0289	26.4558	NA	64.8722
6	Ainsworth_group_16	20	Ainsworth_116	Lisa_Ainsworth	Published	1710_1	Panicoideae	Zea mays	NADP-ME	Monocot	B73 x Mo17	Aci	1	Outdoor	40.02	-88.14	Plotted_field	Control	400	Control	Control	None	18.08	24.38	Natural	NA	13	NA	LI-6800	Sheet 2019 maize C4 ACi data_Li & Ainsworth.xlsx	doi.org/10.1111/gcb.16108	15.0017	0.241869	73.6324	180.524	2.92506	1.23567	6	0.5	2.24395	28.9807	28.19	28.6511	199.932	180.524	22.5462	26.1063	NA	64.7554
6	Ainsworth_group_16	20	Ainsworth_116	Lisa_Ainsworth	Published	1710_1	Panicoideae	Zea mays	NADP-ME	Monocot	B73 x Mo17	Aci	1	Outdoor	40.02	-88.14	Plotted_field	Control	400	Control	Control	None	18.08	24.38	Natural	NA	13	NA	LI-6800	Sheet 2019 maize C4 ACi data_Li & Ainsworth.xlsx	doi.org/10.1111/gcb.16108	7.87569	0.256623	36.8179	89.8317	3.0408	1.21438	6	0.5	2.25681	28.9949	28.1693	28.6805	100.016	89.8317	22.5725	26.273	NA	65.1167
6	Ainsworth_group_16	26	Ainsworth_121	Lisa_Ainsworth	Published	2507_2	Panicoideae	Zea mays	NADP-ME	Monocot	B73 x Mo17	Aci	6	Outdoor	40.02	-88.14	Plotted_field	Control	400	Control	Control	None	18.08	24.38	Natural	NA	13	NA	LI-6800	Sheet 2019 maize C4 ACi data_Li & Ainsworth.xlsx	doi.org/10.1111/gcb.16108	4.9484	0.272712	12.5875	43.8803	3.38813	1.26811	6	0.5	2.24919	30.7228	30.3933	30.8834	49.997	43.8803	27.1474	31.0869	NA	69.5753
6	Ainsworth_group_16	20	Ainsworth_116	Lisa_Ainsworth	Published	1710_1	Panicoideae	Zea mays	NADP-ME	Monocot	B73 x Mo17	Aci	1	Outdoor	40.02	-88.14	Plotted_field	Control	400	Control	Control	None	18.08	24.38	Natural	NA	13	NA	LI-6800	Sheet 2019 maize C4 ACi data_Li & Ainsworth.xlsx	doi.org/10.1111/gcb.16108	4.00297	0.27466	19.5214	44.8177	3.18505	1.19336	6	0.5	2.25329	29.0329	28.174	28.7075	49.9982	44.8177	22.6196	26.4942	NA	65.5214
6	Ainsworth_group_16	21	Ainsworth_117	Lisa_Ainsworth	Published	1710_2	Panicoideae	Zea mays	NADP-ME	Monocot	B73 x Mo17	Aci	2	Outdoor	40.02	-88.14	Plotted_field	Control	400	Control	Control	None	18.08	24.38	Natural	NA	13	NA	LI-6800	Sheet 2019 maize C4 ACi data_Li & Ainsworth.xlsx	doi.org/10.1111/gcb.16108	41.3231	0.401961	554.03	746.092	4.88547	1.28725	6	0.5	2.25338	29.6982	29.0327	28.2263	800.05	746.092	21.7721	27.4732	NA	65.4893
6	Ainsworth_group_16	21	Ainsworth_117	Lisa_Ainsworth	Published	1710_2	Panicoideae	Zea mays	NADP-ME	Monocot	B73 x Mo17	Aci	2	Outdoor	40.02	-88.14	Plotted_field	Control	400	Control	Control	None	18.08	24.38	Natural	NA	13	NA	LI-6800	Sheet 2019 maize C4 ACi data_Li & Ainsworth.xlsx	doi.org/10.1111/gcb.16108	41.2716	0.384595	741.604	945.138	4.75002	1.3029	6	0.5	2.25802	29.7052	29.055	28.2359	1000.05	945.138	21.8239	27.3678	NA	65.2137
6	Ainsworth_group_16	25	Ainsworth_120	Lisa_Ainsworth	Published	2507_1	Panicoideae	Zea mays	NADP-ME	Monocot	B73 x Mo17	Aci	5	Outdoor	40.02	-88.14	Plotted_field	Control	400	Control	Control	None	18.08	24.38	Natural	NA	13	NA	LI-6800	Sheet 2019 maize C4 ACi data_Li & Ainsworth.xlsx	doi.org/10.1111/gcb.16108	6.42587	0.40281	13.8135	42.0487	4.563	1.19438	6	0.5	2.24782	29.5282	28.9004	27.0948	49.9905	42.0487	22.9031	28.2245	NA	67.6323
6	Ainsworth_group_16	28	Ainsworth_123	Lisa_Ainsworth	Published	2909_2	Panicoideae	Zea mays	NADP-ME	Monocot	B73 x Mo17	Aci	8	Outdoor	40.02	-88.14	Plotted_field	Control	400	Control	Control	None	18.08	24.38	Natural	NA	13	NA	LI-6800	Sheet 2019 maize C4 ACi data_Li & Ainsworth.xlsx	doi.org/10.1111/gcb.16108	48.432	0.207268	1013.65	1436.39	3.29555	1.59771	6	0.5	2.24821	30.3716	31.498	30.8592	1499.93	1436.39	26.786	30.602	NA	69.9264
6	Ainsworth_group_16	23	Ainsworth_119	Lisa_Ainsworth	Published	2112_2	Panicoideae	Zea mays	NADP-ME	Monocot	B73 x Mo17	Aci	4	Outdoor	40.02	-88.14	Plotted_field	Control	400	Control	Control	None	18.08	24.38	Natural	NA	13	NA	LI-6800	Sheet 2019 maize C4 ACi data_Li & Ainsworth.xlsx	doi.org/10.1111/gcb.16108	45.3798	0.568694	782.763	939.683	5.16698	0.989564	6	0.5	2.24759	31.1479	29.7052	32.0212	999.964	939.683	26.2163	32.2168	NA	70.3205
6	Ainsworth_group_16	23	Ainsworth_119	Lisa_Ainsworth	Published	2112_2	Panicoideae	Zea mays	NADP-ME	Monocot	B73 x Mo17	Aci	4	Outdoor	40.02	-88.14	Plotted_field	Control	400	Control	Control	None	18.08	24.38	Natural	NA	13	NA	LI-6800	Sheet 2019 maize C4 ACi data_Li & Ainsworth.xlsx	doi.org/10.1111/gcb.16108	39.8173	0.639141	231.984	349.793	5.75966	0.996644	6	0.5	2.24368	31.0653	29.6336	31.9142	399.989	349.793	25.2815	31.9718	NA	70.1152
6	Ainsworth_group_16	27	Ainsworth_122	Lisa_Ainsworth	Published	2909_1	Panicoideae	Zea mays	NADP-ME	Monocot	B73 x Mo17	Aci	7	Outdoor	40.02	-88.14	Plotted_field	Control	400	Control	Control	None	18.08	24.38	Natural	NA	13	NA	LI-6800	Sheet 2019 maize C4 ACi data_Li & Ainsworth.xlsx	doi.org/10.1111/gcb.16108	37.2986	0.379918	178.016	353.266	4.63543	1.27772	NA	NA	2.24493	30.2482	30.1439	30.7626	399.986	353.266	24.9587	30.352	NA	69.8375
6	Ainsworth_group_16	27	Ainsworth_122	Lisa_Ainsworth	Published	2909_1	Panicoideae	Zea mays	NADP-ME	Monocot	B73 x Mo17	Aci	7	Outdoor	40.02	-88.14	Plotted_field	Control	400	Control	Control	None	18.08	24.38	Natural	NA	13	NA	LI-6800	Sheet 2019 maize C4 ACi data_Li & Ainsworth.xlsx	doi.org/10.1111/gcb.16108	39.9314	0.311934	321.951	549.538	3.91652	1.29452	NA	NA	2.25016	30.2475	30.2048	30.804	600.04	549.538	25.7774	30.3348	NA	69.7993
6	Ainsworth_group_16	21	Ainsworth_117	Lisa_Ainsworth	Published	1710_2	Panicoideae	Zea mays	NADP-ME	Monocot	B73 x Mo17	Aci	2	Outdoor	40.02	-88.14	Plotted_field	Control	400	Control	Control	None	18.08	24.38	Natural	NA	13	NA	LI-6800	Sheet 2019 maize C4 ACi data_Li & Ainsworth.xlsx	doi.org/10.1111/gcb.16108	38.2978	0.424682	383.732	550.633	5.09061	1.27579	6	0.5	2.25235	29.7213	29.0474	28.2022	599.95	550.633	21.6844	27.6239	NA	65.7575
6	Ainsworth_group_16	27	Ainsworth_122	Lisa_Ainsworth	Published	2909_1	Panicoideae	Zea mays	NADP-ME	Monocot	B73 x Mo17	Aci	7	Outdoor	40.02	-88.14	Plotted_field	Control	400	Control	Control	None	18.08	24.38	Natural	NA	13	NA	LI-6800	Sheet 2019 maize C4 ACi data_Li & Ainsworth.xlsx	doi.org/10.1111/gcb.16108	41.3743	0.25978	465.006	747.293	3.43367	1.34605	NA	NA	2.24941	30.2557	30.4408	30.8297	800.028	747.293	26.4147	30.4103	NA	69.9323
6	Ainsworth_group_16	27	Ainsworth_122	Lisa_Ainsworth	Published	2909_1	Panicoideae	Zea mays	NADP-ME	Monocot	B73 x Mo17	Aci	7	Outdoor	40.02	-88.14	Plotted_field	Control	400	Control	Control	None	18.08	24.38	Natural	NA	13	NA	LI-6800	Sheet 2019 maize C4 ACi data_Li & Ainsworth.xlsx	doi.org/10.1111/gcb.16108	41.2563	0.202827	590.855	947.359	2.70761	1.34174	NA	NA	2.24771	30.3368	30.447	30.8862	999.939	947.359	27.3172	30.467	NA	69.7428
6	Ainsworth_group_16	28	Ainsworth_123	Lisa_Ainsworth	Published	2909_2	Panicoideae	Zea mays	NADP-ME	Monocot	B73 x Mo17	Aci	8	Outdoor	40.02	-88.14	Plotted_field	Control	400	Control	Control	None	18.08	24.38	Natural	NA	13	NA	LI-6800	Sheet 2019 maize C4 ACi data_Li & Ainsworth.xlsx	doi.org/10.1111/gcb.16108	6.50312	0.290482	3.40688	41.9884	4.39006	1.5485	6	0.5	2.26044	30.2673	31.273	30.549	49.9785	41.9884	25.4116	30.4955	NA	70.1194
6	Ainsworth_group_16	23	Ainsworth_119	Lisa_Ainsworth	Published	2112_2	Panicoideae	Zea mays	NADP-ME	Monocot	B73 x Mo17	Aci	4	Outdoor	40.02	-88.14	Plotted_field	Control	400	Control	Control	None	18.08	24.38	Natural	NA	13	NA	LI-6800	Sheet 2019 maize C4 ACi data_Li & Ainsworth.xlsx	doi.org/10.1111/gcb.16108	45.088	0.596152	593.986	741.076	5.43165	0.998155	6	0.5	2.24713	31.142	29.7292	31.9963	800.014	741.076	25.8799	32.1883	NA	70.2825
6	Ainsworth_group_16	28	Ainsworth_123	Lisa_Ainsworth	Published	2909_2	Panicoideae	Zea mays	NADP-ME	Monocot	B73 x Mo17	Aci	8	Outdoor	40.02	-88.14	Plotted_field	Control	400	Control	Control	None	18.08	24.38	Natural	NA	13	NA	LI-6800	Sheet 2019 maize C4 ACi data_Li & Ainsworth.xlsx	doi.org/10.1111/gcb.16108	47.652	0.26284	224.533	540.471	3.98666	1.54474	6	0.5	2.24764	30.2952	31.2429	30.6853	599.981	540.471	25.8419	30.4586	NA	69.9131
6	Ainsworth_group_16	23	Ainsworth_119	Lisa_Ainsworth	Published	2112_2	Panicoideae	Zea mays	NADP-ME	Monocot	B73 x Mo17	Aci	4	Outdoor	40.02	-88.14	Plotted_field	Control	400	Control	Control	None	18.08	24.38	Natural	NA	13	NA	LI-6800	Sheet 2019 maize C4 ACi data_Li & Ainsworth.xlsx	doi.org/10.1111/gcb.16108	44.6037	0.516757	1262.89	1438.21	4.79365	0.999238	6	0.5	2.2456	31.1478	29.7371	32.0721	1500.01	1438.21	26.6292	32.1966	NA	70.2774
6	Ainsworth_group_16	21	Ainsworth_117	Lisa_Ainsworth	Published	1710_2	Panicoideae	Zea mays	NADP-ME	Monocot	B73 x Mo17	Aci	2	Outdoor	40.02	-88.14	Plotted_field	Control	400	Control	Control	None	18.08	24.38	Natural	NA	13	NA	LI-6800	Sheet 2019 maize C4 ACi data_Li & Ainsworth.xlsx	doi.org/10.1111/gcb.16108	38.4221	0.317863	139.951	351.988	4.34464	1.42105	6	0.5	2.25595	29.6584	29.1094	27.988	399.928	351.988	21.2395	26.3157	NA	62.8655
6	Ainsworth_group_16	21	Ainsworth_117	Lisa_Ainsworth	Published	1710_2	Panicoideae	Zea mays	NADP-ME	Monocot	B73 x Mo17	Aci	2	Outdoor	40.02	-88.14	Plotted_field	Control	400	Control	Control	None	18.08	24.38	Natural	NA	13	NA	LI-6800	Sheet 2019 maize C4 ACi data_Li & Ainsworth.xlsx	doi.org/10.1111/gcb.16108	35.6928	0.448765	209.932	354.934	5.25459	1.25264	6	0.5	2.25606	29.7015	28.9849	28.1718	400.002	354.934	21.5797	27.7103	NA	66.0377
6	Ainsworth_group_16	23	Ainsworth_119	Lisa_Ainsworth	Published	2112_2	Panicoideae	Zea mays	NADP-ME	Monocot	B73 x Mo17	Aci	4	Outdoor	40.02	-88.14	Plotted_field	Control	400	Control	Control	None	18.08	24.38	Natural	NA	13	NA	LI-6800	Sheet 2019 maize C4 ACi data_Li & Ainsworth.xlsx	doi.org/10.1111/gcb.16108	42.3643	0.614948	413.296	545.582	5.5473	0.992485	6	0.5	2.24192	31.1293	29.7031	31.9565	600.049	545.582	25.7405	32.1828	NA	70.3196
6	Ainsworth_group_16	25	Ainsworth_120	Lisa_Ainsworth	Published	2507_1	Panicoideae	Zea mays	NADP-ME	Monocot	B73 x Mo17	Aci	5	Outdoor	40.02	-88.14	Plotted_field	Control	400	Control	Control	None	18.08	24.38	Natural	NA	13	NA	LI-6800	Sheet 2019 maize C4 ACi data_Li & Ainsworth.xlsx	doi.org/10.1111/gcb.16108	22.2706	0.335742	56.4159	172.445	4.09316	1.26663	6	0.5	2.24581	29.4971	28.9458	26.9941	200.015	172.445	22.8289	27.6048	NA	66.2623
6	Ainsworth_group_16	25	Ainsworth_120	Lisa_Ainsworth	Published	2507_1	Panicoideae	Zea mays	NADP-ME	Monocot	B73 x Mo17	Aci	5	Outdoor	40.02	-88.14	Plotted_field	Control	400	Control	Control	None	18.08	24.38	Natural	NA	13	NA	LI-6800	Sheet 2019 maize C4 ACi data_Li & Ainsworth.xlsx	doi.org/10.1111/gcb.16108	12.1538	0.369376	27.0976	84.9726	4.32486	1.22569	6	0.5	2.24422	29.5	28.8959	27.045	99.9975	84.9726	22.8551	27.8999	NA	66.9609
6	Ainsworth_group_16	21	Ainsworth_117	Lisa_Ainsworth	Published	1710_2	Panicoideae	Zea mays	NADP-ME	Monocot	B73 x Mo17	Aci	2	Outdoor	40.02	-88.14	Plotted_field	Control	400	Control	Control	None	18.08	24.38	Natural	NA	13	NA	LI-6800	Sheet 2019 maize C4 ACi data_Li & Ainsworth.xlsx	doi.org/10.1111/gcb.16108	13.7567	0.424179	25.3637	83.0158	5.16442	1.29558	6	0.5	2.25483	29.712	29.0521	28.1159	100.037	83.0158	21.4115	27.4383	NA	65.3466
6	Ainsworth_group_16	28	Ainsworth_123	Lisa_Ainsworth	Published	2909_2	Panicoideae	Zea mays	NADP-ME	Monocot	B73 x Mo17	Aci	8	Outdoor	40.02	-88.14	Plotted_field	Control	400	Control	Control	None	18.08	24.38	Natural	NA	13	NA	LI-6800	Sheet 2019 maize C4 ACi data_Li & Ainsworth.xlsx	doi.org/10.1111/gcb.16108	40.5231	0.277333	96.624	349.78	4.17772	1.53959	6	0.5	2.24536	30.2789	31.191	30.6323	399.943	349.78	25.5358	30.3743	NA	69.7858
6	Ainsworth_group_16	25	Ainsworth_120	Lisa_Ainsworth	Published	2507_1	Panicoideae	Zea mays	NADP-ME	Monocot	B73 x Mo17	Aci	5	Outdoor	40.02	-88.14	Plotted_field	Control	400	Control	Control	None	18.08	24.38	Natural	NA	13	NA	LI-6800	Sheet 2019 maize C4 ACi data_Li & Ainsworth.xlsx	doi.org/10.1111/gcb.16108	30.0884	0.314075	95.3641	262.611	3.92336	1.29185	6	0.5	2.24424	29.4787	28.9487	26.9294	299.949	262.611	22.7764	27.3551	NA	65.739
6	Ainsworth_group_16	28	Ainsworth_123	Lisa_Ainsworth	Published	2909_2	Panicoideae	Zea mays	NADP-ME	Monocot	B73 x Mo17	Aci	8	Outdoor	40.02	-88.14	Plotted_field	Control	400	Control	Control	None	18.08	24.38	Natural	NA	13	NA	LI-6800	Sheet 2019 maize C4 ACi data_Li & Ainsworth.xlsx	doi.org/10.1111/gcb.16108	20.8524	0.233643	21.8495	174.293	3.66971	1.58914	6	0.5	2.23983	30.2215	31.3984	30.3694	199.969	174.293	26.1664	30.416	NA	70.1221
6	Ainsworth_group_16	28	Ainsworth_123	Lisa_Ainsworth	Published	2909_2	Panicoideae	Zea mays	NADP-ME	Monocot	B73 x Mo17	Aci	8	Outdoor	40.02	-88.14	Plotted_field	Control	400	Control	Control	None	18.08	24.38	Natural	NA	13	NA	LI-6800	Sheet 2019 maize C4 ACi data_Li & Ainsworth.xlsx	doi.org/10.1111/gcb.16108	11.9668	0.274089	10.1747	85.2968	4.19045	1.56108	6	0.5	2.24965	30.247	31.3058	30.4601	100.021	85.2968	25.6027	30.4554	NA	70.1081
6	Ainsworth_group_16	21	Ainsworth_117	Lisa_Ainsworth	Published	1710_2	Panicoideae	Zea mays	NADP-ME	Monocot	B73 x Mo17	Aci	2	Outdoor	40.02	-88.14	Plotted_field	Control	400	Control	Control	None	18.08	24.38	Natural	NA	13	NA	LI-6800	Sheet 2019 maize C4 ACi data_Li & Ainsworth.xlsx	doi.org/10.1111/gcb.16108	7.09092	0.449433	12.9765	41.1638	5.3208	1.26698	6	0.5	2.2496	29.7111	29.0344	28.1446	49.9363	41.1638	21.4742	27.6828	NA	65.9339
6	Ainsworth_group_16	28	Ainsworth_123	Lisa_Ainsworth	Published	2909_2	Panicoideae	Zea mays	NADP-ME	Monocot	B73 x Mo17	Aci	8	Outdoor	40.02	-88.14	Plotted_field	Control	400	Control	Control	None	18.08	24.38	Natural	NA	13	NA	LI-6800	Sheet 2019 maize C4 ACi data_Li & Ainsworth.xlsx	doi.org/10.1111/gcb.16108	35.1377	0.192175	46.9084	356.663	3.06568	1.59837	6	0.5	2.25027	30.1831	31.3838	30.2283	399.951	356.663	26.7319	30.2828	NA	69.9733
6	Ainsworth_group_16	25	Ainsworth_120	Lisa_Ainsworth	Published	2507_1	Panicoideae	Zea mays	NADP-ME	Monocot	B73 x Mo17	Aci	5	Outdoor	40.02	-88.14	Plotted_field	Control	400	Control	Control	None	18.08	24.38	Natural	NA	13	NA	LI-6800	Sheet 2019 maize C4 ACi data_Li & Ainsworth.xlsx	doi.org/10.1111/gcb.16108	35.8941	0.311623	153.426	355.254	3.91382	1.29813	6	0.5	2.2489	29.4768	28.9465	26.8869	399.992	355.254	22.7156	27.2837	NA	65.5819
6	Ainsworth_group_16	28	Ainsworth_123	Lisa_Ainsworth	Published	2909_2	Panicoideae	Zea mays	NADP-ME	Monocot	B73 x Mo17	Aci	8	Outdoor	40.02	-88.14	Plotted_field	Control	400	Control	Control	None	18.08	24.38	Natural	NA	13	NA	LI-6800	Sheet 2019 maize C4 ACi data_Li & Ainsworth.xlsx	doi.org/10.1111/gcb.16108	27.9542	0.2008	29.4647	265.568	3.22315	1.61116	6	0.5	2.25309	30.1993	31.4583	30.3	299.993	265.568	26.6187	30.3521	NA	70.0658
6	Ainsworth_group_16	21	Ainsworth_117	Lisa_Ainsworth	Published	1710_2	Panicoideae	Zea mays	NADP-ME	Monocot	B73 x Mo17	Aci	2	Outdoor	40.02	-88.14	Plotted_field	Control	400	Control	Control	None	18.08	24.38	Natural	NA	13	NA	LI-6800	Sheet 2019 maize C4 ACi data_Li & Ainsworth.xlsx	doi.org/10.1111/gcb.16108	25.036	0.378264	52.215	168.966	4.8401	1.34816	6	0.5	2.2525	29.7007	29.094	28.0728	199.992	168.966	21.3587	27.0102	NA	64.3673
6	Ainsworth_group_16	21	Ainsworth_117	Lisa_Ainsworth	Published	1710_2	Panicoideae	Zea mays	NADP-ME	Monocot	B73 x Mo17	Aci	2	Outdoor	40.02	-88.14	Plotted_field	Control	400	Control	Control	None	18.08	24.38	Natural	NA	13	NA	LI-6800	Sheet 2019 maize C4 ACi data_Li & Ainsworth.xlsx	doi.org/10.1111/gcb.16108	32.8203	0.335267	87.5815	259.221	4.49612	1.39969	6	0.5	2.25296	29.679	29.1131	28.0322	300.002	259.221	21.287	26.5389	NA	63.3226
7	Ainsworth_group_17	29	Ainsworth_124	Lisa_Ainsworth	Published	1712_1	Panicoideae	Zea mays	NADP-ME	Monocot	B73 x NC338	Aci	1	Outdoor	40.02	-88.14	Plotted_field	Control	400	Control	Control	None	18.08	24.38	Natural	NA	13	NA	LI-6800	Sheet 2019 maize C4 ACi data_Li & Ainsworth.xlsx	doi.org/10.1111/gcb.16108	30.9656	0.157134	227.112	561.46	2.07528	1.31225	6	0.5	2.25251	30.894	30.7801	31.8362	600.021	561.46	29.1869	31.5988	NA	70.088
7	Ainsworth_group_17	29	Ainsworth_124	Lisa_Ainsworth	Published	1712_1	Panicoideae	Zea mays	NADP-ME	Monocot	B73 x NC338	Aci	1	Outdoor	40.02	-88.14	Plotted_field	Control	400	Control	Control	None	18.08	24.38	Natural	NA	13	NA	LI-6800	Sheet 2019 maize C4 ACi data_Li & Ainsworth.xlsx	doi.org/10.1111/gcb.16108	32.6954	0.113766	277.108	759.475	1.54015	1.33146	6	0.5	2.24888	30.8672	30.8004	31.8413	800.11	759.475	29.6675	31.4574	NA	69.8817
7	Ainsworth_group_17	29	Ainsworth_124	Lisa_Ainsworth	Published	1712_1	Panicoideae	Zea mays	NADP-ME	Monocot	B73 x NC338	Aci	1	Outdoor	40.02	-88.14	Plotted_field	Control	400	Control	Control	None	18.08	24.38	Natural	NA	13	NA	LI-6800	Sheet 2019 maize C4 ACi data_Li & Ainsworth.xlsx	doi.org/10.1111/gcb.16108	33.3066	0.104936	424.031	958.494	1.4258	1.33344	6	0.5	2.24703	30.8739	30.8212	31.8245	1000.1	958.494	29.8344	31.4914	NA	69.929
7	Ainsworth_group_17	29	Ainsworth_124	Lisa_Ainsworth	Published	1712_1	Panicoideae	Zea mays	NADP-ME	Monocot	B73 x NC338	Aci	1	Outdoor	40.02	-88.14	Plotted_field	Control	400	Control	Control	None	18.08	24.38	Natural	NA	13	NA	LI-6800	Sheet 2019 maize C4 ACi data_Li & Ainsworth.xlsx	doi.org/10.1111/gcb.16108	4.43622	0.17599	2.26436	44.6024	2.30653	1.30787	6	0.5	2.24938	30.8922	30.8141	31.7573	50.0493	44.6024	29.0511	31.7311	NA	70.3858
7	Ainsworth_group_17	33	Ainsworth_128	Lisa_Ainsworth	Published	2510_1	Panicoideae	Zea mays	NADP-ME	Monocot	B73 x NC338	Aci	5	Outdoor	40.02	-88.14	Plotted_field	Control	400	Control	Control	None	18.08	24.38	Natural	NA	13	NA	LI-6800	Sheet 2019 maize C4 ACi data_Li & Ainsworth.xlsx	doi.org/10.1111/gcb.16108	31.2505	0.31007	85.4512	261.208	4.15844	1.38412	6	0.5	2.24574	29.7327	29.159	28.2576	300.01	261.208	22.0923	26.9477	NA	63.7546
7	Ainsworth_group_17	33	Ainsworth_128	Lisa_Ainsworth	Published	2510_1	Panicoideae	Zea mays	NADP-ME	Monocot	B73 x NC338	Aci	5	Outdoor	40.02	-88.14	Plotted_field	Control	400	Control	Control	None	18.08	24.38	Natural	NA	13	NA	LI-6800	Sheet 2019 maize C4 ACi data_Li & Ainsworth.xlsx	doi.org/10.1111/gcb.16108	22.6096	0.331354	52.6916	171.985	4.32192	1.3525	6	0.5	2.2489	29.7488	29.118	28.272	200.009	171.985	22.1222	27.1677	NA	64.2197
7	Ainsworth_group_17	29	Ainsworth_124	Lisa_Ainsworth	Published	1712_1	Panicoideae	Zea mays	NADP-ME	Monocot	B73 x NC338	Aci	1	Outdoor	40.02	-88.14	Plotted_field	Control	400	Control	Control	None	18.08	24.38	Natural	NA	13	NA	LI-6800	Sheet 2019 maize C4 ACi data_Li & Ainsworth.xlsx	doi.org/10.1111/gcb.16108	24.8149	0.184787	140.329	369.127	2.4339	1.31713	6	0.5	2.25278	30.9231	30.8125	31.8009	399.982	369.127	28.8048	31.633	NA	70.0467
7	Ainsworth_group_17	30	Ainsworth_125	Lisa_Ainsworth	Published	1712_2	Panicoideae	Zea mays	NADP-ME	Monocot	B73 x NC338	Aci	2	Outdoor	40.02	-88.14	Plotted_field	Control	400	Control	Control	None	18.08	24.38	Natural	NA	13	NA	LI-6800	Sheet 2019 maize C4 ACi data_Li & Ainsworth.xlsx	doi.org/10.1111/gcb.16108	35.396	0.293907	341.72	555.205	3.40735	1.19085	6	0.5	2.24235	30.1041	29.6696	28.9395	599.948	555.205	26.1187	30.0843	NA	69.7483
7	Ainsworth_group_17	34	Ainsworth_129	Lisa_Ainsworth	Published	2510_2	Panicoideae	Zea mays	NADP-ME	Monocot	B73 x NC338	Aci	6	Outdoor	40.02	-88.14	Plotted_field	Control	400	Control	Control	None	18.08	24.38	Natural	NA	13	NA	LI-6800	Sheet 2019 maize C4 ACi data_Li & Ainsworth.xlsx	doi.org/10.1111/gcb.16108	17.0254	0.223247	48.2822	178.913	3.35	1.51625	6	0.5	2.24355	30.017	29.7853	29.1336	200.062	178.913	23.2196	27.1304	NA	63.1228
7	Ainsworth_group_17	30	Ainsworth_125	Lisa_Ainsworth	Published	1712_2	Panicoideae	Zea mays	NADP-ME	Monocot	B73 x NC338	Aci	2	Outdoor	40.02	-88.14	Plotted_field	Control	400	Control	Control	None	18.08	24.38	Natural	NA	13	NA	LI-6800	Sheet 2019 maize C4 ACi data_Li & Ainsworth.xlsx	doi.org/10.1111/gcb.16108	39.3268	0.272821	493.64	749.872	3.20248	1.19966	6	0.5	2.24966	30.126	29.7114	28.9937	799.947	749.872	26.3688	30.0962	NA	69.6902
7	Ainsworth_group_17	31	Ainsworth_126	Lisa_Ainsworth	Published	2106_1	Panicoideae	Zea mays	NADP-ME	Monocot	B73 x NC338	Aci	3	Outdoor	40.02	-88.14	Plotted_field	Control	400	Control	Control	None	18.08	24.38	Natural	NA	13	NA	LI-6800	Sheet 2019 maize C4 ACi data_Li & Ainsworth.xlsx	doi.org/10.1111/gcb.16108	38.5434	0.336658	150.529	352.01	4.14168	1.26917	6	0.5	2.24394	30.4845	30.2029	32.5281	400.004	352.01	25.9183	30.7348	NA	69.4262
7	Ainsworth_group_17	33	Ainsworth_128	Lisa_Ainsworth	Published	2510_1	Panicoideae	Zea mays	NADP-ME	Monocot	B73 x NC338	Aci	5	Outdoor	40.02	-88.14	Plotted_field	Control	400	Control	Control	None	18.08	24.38	Natural	NA	13	NA	LI-6800	Sheet 2019 maize C4 ACi data_Li & Ainsworth.xlsx	doi.org/10.1111/gcb.16108	12.0161	0.363543	26.9338	85.0969	4.61523	1.32596	6	0.5	2.24301	29.8052	29.1627	28.2944	99.9879	85.0969	22.154	27.5399	NA	64.8903
7	Ainsworth_group_17	29	Ainsworth_124	Lisa_Ainsworth	Published	1712_1	Panicoideae	Zea mays	NADP-ME	Monocot	B73 x NC338	Aci	1	Outdoor	40.02	-88.14	Plotted_field	Control	400	Control	Control	None	18.08	24.38	Natural	NA	13	NA	LI-6800	Sheet 2019 maize C4 ACi data_Li & Ainsworth.xlsx	doi.org/10.1111/gcb.16108	34.335	0.0865389	492.414	1157.22	1.18469	1.33741	6	0.5	2.25035	30.8983	30.8488	31.8135	1200.07	1157.22	30.146	31.5229	NA	69.9002
7	Ainsworth_group_17	29	Ainsworth_124	Lisa_Ainsworth	Published	1712_1	Panicoideae	Zea mays	NADP-ME	Monocot	B73 x NC338	Aci	1	Outdoor	40.02	-88.14	Plotted_field	Control	400	Control	Control	None	18.08	24.38	Natural	NA	13	NA	LI-6800	Sheet 2019 maize C4 ACi data_Li & Ainsworth.xlsx	doi.org/10.1111/gcb.16108	34.8188	0.0867814	777.167	1456.07	1.20089	1.35182	6	0.5	2.24875	30.9374	30.9358	31.8485	1499.95	1456.07	30.2057	31.6012	NA	69.919
7	Ainsworth_group_17	30	Ainsworth_125	Lisa_Ainsworth	Published	1712_2	Panicoideae	Zea mays	NADP-ME	Monocot	B73 x NC338	Aci	2	Outdoor	40.02	-88.14	Plotted_field	Control	400	Control	Control	None	18.08	24.38	Natural	NA	13	NA	LI-6800	Sheet 2019 maize C4 ACi data_Li & Ainsworth.xlsx	doi.org/10.1111/gcb.16108	40.4481	0.275577	683.036	947.725	3.23952	1.20211	6	0.5	2.25005	30.1256	29.7302	29.0437	999.945	947.725	26.3467	30.1169	NA	69.7403
7	Ainsworth_group_17	30	Ainsworth_125	Lisa_Ainsworth	Published	1712_2	Panicoideae	Zea mays	NADP-ME	Monocot	B73 x NC338	Aci	2	Outdoor	40.02	-88.14	Plotted_field	Control	400	Control	Control	None	18.08	24.38	Natural	NA	13	NA	LI-6800	Sheet 2019 maize C4 ACi data_Li & Ainsworth.xlsx	doi.org/10.1111/gcb.16108	28.118	0.304125	201.789	364.757	3.50558	1.18653	6	0.5	2.24639	30.1056	29.7014	28.889	400.031	364.757	26.125	30.2044	NA	70.0218
7	Ainsworth_group_17	34	Ainsworth_129	Lisa_Ainsworth	Published	2510_2	Panicoideae	Zea mays	NADP-ME	Monocot	B73 x NC338	Aci	6	Outdoor	40.02	-88.14	Plotted_field	Control	400	Control	Control	None	18.08	24.38	Natural	NA	13	NA	LI-6800	Sheet 2019 maize C4 ACi data_Li & Ainsworth.xlsx	doi.org/10.1111/gcb.16108	22.5466	0.201789	80.9535	271.864	3.09169	1.54084	6	0.5	2.24207	29.9798	29.7482	29.087	299.929	271.864	23.1806	26.7913	NA	62.469
7	Ainsworth_group_17	29	Ainsworth_124	Lisa_Ainsworth	Published	1712_1	Panicoideae	Zea mays	NADP-ME	Monocot	B73 x NC338	Aci	1	Outdoor	40.02	-88.14	Plotted_field	Control	400	Control	Control	None	18.08	24.38	Natural	NA	13	NA	LI-6800	Sheet 2019 maize C4 ACi data_Li & Ainsworth.xlsx	doi.org/10.1111/gcb.16108	7.33972	0.157287	12.6617	90.9342	2.07527	1.31095	6	0.5	2.24706	30.8791	30.8048	31.7214	99.9678	90.9342	29.2655	31.6768	NA	70.3169
7	Ainsworth_group_17	33	Ainsworth_128	Lisa_Ainsworth	Published	2510_1	Panicoideae	Zea mays	NADP-ME	Monocot	B73 x NC338	Aci	5	Outdoor	40.02	-88.14	Plotted_field	Control	400	Control	Control	None	18.08	24.38	Natural	NA	13	NA	LI-6800	Sheet 2019 maize C4 ACi data_Li & Ainsworth.xlsx	doi.org/10.1111/gcb.16108	38.2341	0.308519	135.487	352.306	4.16944	1.39433	6	0.5	2.24167	29.7513	29.1948	28.2383	399.943	352.306	22.0626	26.9305	NA	63.6433
7	Ainsworth_group_17	36	Ainsworth_130	Lisa_Ainsworth	Published	2912_1	Panicoideae	Zea mays	NADP-ME	Monocot	B73 x NC338	Aci	7	Outdoor	40.02	-88.14	Plotted_field	Control	400	Control	Control	None	18.08	24.38	Natural	NA	13	NA	LI-6800	Sheet 2019 maize C4 ACi data_Li & Ainsworth.xlsx	doi.org/10.1111/gcb.16108	27.0133	0.0699408	517.195	1166.05	1.11219	1.55398	NA	NA	2.24301	29.362	29.8611	26.975	1200.02	1166.05	25.5587	26.8574	NA	65.0776
7	Ainsworth_group_17	30	Ainsworth_125	Lisa_Ainsworth	Published	1712_2	Panicoideae	Zea mays	NADP-ME	Monocot	B73 x NC338	Aci	2	Outdoor	40.02	-88.14	Plotted_field	Control	400	Control	Control	None	18.08	24.38	Natural	NA	13	NA	LI-6800	Sheet 2019 maize C4 ACi data_Li & Ainsworth.xlsx	doi.org/10.1111/gcb.16108	40.8617	0.262431	863.878	1146.85	3.10443	1.206	6	0.5	2.24948	30.1376	29.7605	29.0927	1200.16	1146.85	26.5383	30.1514	NA	69.7722
7	Ainsworth_group_17	33	Ainsworth_128	Lisa_Ainsworth	Published	2510_1	Panicoideae	Zea mays	NADP-ME	Monocot	B73 x NC338	Aci	5	Outdoor	40.02	-88.14	Plotted_field	Control	400	Control	Control	None	18.08	24.38	Natural	NA	13	NA	LI-6800	Sheet 2019 maize C4 ACi data_Li & Ainsworth.xlsx	doi.org/10.1111/gcb.16108	6.12859	0.381585	13.9979	42.3697	4.77684	1.31246	6	0.5	2.2456	29.8516	29.1994	28.3221	49.9672	42.3697	22.1893	27.7626	NA	65.241
7	Ainsworth_group_17	33	Ainsworth_128	Lisa_Ainsworth	Published	2510_1	Panicoideae	Zea mays	NADP-ME	Monocot	B73 x NC338	Aci	5	Outdoor	40.02	-88.14	Plotted_field	Control	400	Control	Control	None	18.08	24.38	Natural	NA	13	NA	LI-6800	Sheet 2019 maize C4 ACi data_Li & Ainsworth.xlsx	doi.org/10.1111/gcb.16108	30.5262	0.394934	221.197	361.322	4.8268	1.2852	6	0.5	2.24493	29.8458	29.1431	28.3684	400.046	361.322	22.2736	27.9041	NA	65.5953
7	Ainsworth_group_17	30	Ainsworth_125	Lisa_Ainsworth	Published	1712_2	Panicoideae	Zea mays	NADP-ME	Monocot	B73 x NC338	Aci	2	Outdoor	40.02	-88.14	Plotted_field	Control	400	Control	Control	None	18.08	24.38	Natural	NA	13	NA	LI-6800	Sheet 2019 maize C4 ACi data_Li & Ainsworth.xlsx	doi.org/10.1111/gcb.16108	6.53312	0.288847	3.06379	41.9041	3.39609	1.20594	6	0.5	2.24667	30.1458	29.777	28.8303	49.9151	41.9041	26.2405	30.193	NA	69.8338
7	Ainsworth_group_17	34	Ainsworth_129	Lisa_Ainsworth	Published	2510_2	Panicoideae	Zea mays	NADP-ME	Monocot	B73 x NC338	Aci	6	Outdoor	40.02	-88.14	Plotted_field	Control	400	Control	Control	None	18.08	24.38	Natural	NA	13	NA	LI-6800	Sheet 2019 maize C4 ACi data_Li & Ainsworth.xlsx	doi.org/10.1111/gcb.16108	28.0881	0.205116	130.119	365.008	3.12001	1.53112	6	0.5	2.24197	29.9493	29.7057	29.0562	400.079	365.008	23.1406	26.7842	NA	62.566
7	Ainsworth_group_17	32	Ainsworth_127	Lisa_Ainsworth	Published	2106_2	Panicoideae	Zea mays	NADP-ME	Monocot	B73 x NC338	Aci	4	Outdoor	40.02	-88.14	Plotted_field	Control	400	Control	Control	None	18.08	24.38	Natural	NA	13	NA	LI-6800	Sheet 2019 maize C4 ACi data_Li & Ainsworth.xlsx	doi.org/10.1111/gcb.16108	42.6154	0.270236	1141.7	1441.71	4.12113	1.54591	6	0.5	2.24528	30.8672	31.6303	33.5417	1499.98	1441.71	26.8448	31.6337	NA	69.9113
7	Ainsworth_group_17	30	Ainsworth_125	Lisa_Ainsworth	Published	1712_2	Panicoideae	Zea mays	NADP-ME	Monocot	B73 x NC338	Aci	2	Outdoor	40.02	-88.14	Plotted_field	Control	400	Control	Control	None	18.08	24.38	Natural	NA	13	NA	LI-6800	Sheet 2019 maize C4 ACi data_Li & Ainsworth.xlsx	doi.org/10.1111/gcb.16108	10.8831	0.261125	15.2532	86.6132	3.06242	1.19509	6	0.5	2.24912	30.1191	29.7846	28.7782	99.9913	86.6132	26.758	30.3215	NA	70.2368
7	Ainsworth_group_17	37	Ainsworth_131	Lisa_Ainsworth	Published	2912_2	Panicoideae	Zea mays	NADP-ME	Monocot	B73 x NC338	Aci	8	Outdoor	40.02	-88.14	Plotted_field	Control	400	Control	Control	None	18.08	24.38	Natural	NA	13	NA	LI-6800	Sheet 2019 maize C4 ACi data_Li & Ainsworth.xlsx	doi.org/10.1111/gcb.16108	32.801	0.200099	1148.46	1455.41	3.09723	1.5557	6	0.5	2.24777	29.6208	30.8269	28.0322	1500.02	1455.41	25.6736	29.2663	NA	69.841
7	Ainsworth_group_17	36	Ainsworth_130	Lisa_Ainsworth	Published	2912_1	Panicoideae	Zea mays	NADP-ME	Monocot	B73 x NC338	Aci	7	Outdoor	40.02	-88.14	Plotted_field	Control	400	Control	Control	None	18.08	24.38	Natural	NA	13	NA	LI-6800	Sheet 2019 maize C4 ACi data_Li & Ainsworth.xlsx	doi.org/10.1111/gcb.16108	26.8606	0.0914415	469.114	966.194	1.40401	1.50829	NA	NA	2.23966	29.4358	29.7557	26.9554	1000.05	966.194	25.4224	27.0614	NA	65.2894
7	Ainsworth_group_17	36	Ainsworth_130	Lisa_Ainsworth	Published	2912_1	Panicoideae	Zea mays	NADP-ME	Monocot	B73 x NC338	Aci	7	Outdoor	40.02	-88.14	Plotted_field	Control	400	Control	Control	None	18.08	24.38	Natural	NA	13	NA	LI-6800	Sheet 2019 maize C4 ACi data_Li & Ainsworth.xlsx	doi.org/10.1111/gcb.16108	26.9415	0.0563123	663.853	1466.11	0.904099	1.56376	NA	NA	2.25448	29.4141	29.8477	26.9886	1500.02	1466.11	25.6711	26.7267	NA	64.5656
7	Ainsworth_group_17	37	Ainsworth_131	Lisa_Ainsworth	Published	2912_2	Panicoideae	Zea mays	NADP-ME	Monocot	B73 x NC338	Aci	8	Outdoor	40.02	-88.14	Plotted_field	Control	400	Control	Control	None	18.08	24.38	Natural	NA	13	NA	LI-6800	Sheet 2019 maize C4 ACi data_Li & Ainsworth.xlsx	doi.org/10.1111/gcb.16108	33.1471	0.224249	882.244	1155.72	3.38857	1.52759	6	0.5	2.24962	29.5807	30.6696	27.9455	1200.03	1155.72	25.2177	29.1485	NA	69.7175
7	Ainsworth_group_17	31	Ainsworth_126	Lisa_Ainsworth	Published	2106_1	Panicoideae	Zea mays	NADP-ME	Monocot	B73 x NC338	Aci	3	Outdoor	40.02	-88.14	Plotted_field	Control	400	Control	Control	None	18.08	24.38	Natural	NA	13	NA	LI-6800	Sheet 2019 maize C4 ACi data_Li & Ainsworth.xlsx	doi.org/10.1111/gcb.16108	32.0597	0.342954	96.1369	260.219	4.13238	1.24477	6	0.5	2.24098	30.4875	30.2157	32.5838	299.978	260.219	26.2086	31.0133	NA	70.0434
7	Ainsworth_group_17	33	Ainsworth_128	Lisa_Ainsworth	Published	2510_1	Panicoideae	Zea mays	NADP-ME	Monocot	B73 x NC338	Aci	5	Outdoor	40.02	-88.14	Plotted_field	Control	400	Control	Control	None	18.08	24.38	Natural	NA	13	NA	LI-6800	Sheet 2019 maize C4 ACi data_Li & Ainsworth.xlsx	doi.org/10.1111/gcb.16108	37.8124	0.382885	370.859	551.483	4.73524	1.29708	6	0.5	2.24313	29.879	29.1795	28.429	599.987	551.483	22.3467	27.8701	NA	65.3912
7	Ainsworth_group_17	30	Ainsworth_125	Lisa_Ainsworth	Published	1712_2	Panicoideae	Zea mays	NADP-ME	Monocot	B73 x NC338	Aci	2	Outdoor	40.02	-88.14	Plotted_field	Control	400	Control	Control	None	18.08	24.38	Natural	NA	13	NA	LI-6800	Sheet 2019 maize C4 ACi data_Li & Ainsworth.xlsx	doi.org/10.1111/gcb.16108	24.1059	0.211336	76.2736	270.393	2.54466	1.21279	6	0.5	2.24924	30.0905	29.8484	28.68	300.147	270.393	27.3391	30.3003	NA	70.3001
7	Ainsworth_group_17	30	Ainsworth_125	Lisa_Ainsworth	Published	1712_2	Panicoideae	Zea mays	NADP-ME	Monocot	B73 x NC338	Aci	2	Outdoor	40.02	-88.14	Plotted_field	Control	400	Control	Control	None	18.08	24.38	Natural	NA	13	NA	LI-6800	Sheet 2019 maize C4 ACi data_Li & Ainsworth.xlsx	doi.org/10.1111/gcb.16108	41.193	0.255185	1147.17	1445.34	3.03551	1.21066	6	0.5	2.24788	30.1767	29.8043	29.1388	1500.04	1445.34	26.678	30.2108	NA	69.7541
7	Ainsworth_group_17	33	Ainsworth_128	Lisa_Ainsworth	Published	2510_1	Panicoideae	Zea mays	NADP-ME	Monocot	B73 x NC338	Aci	5	Outdoor	40.02	-88.14	Plotted_field	Control	400	Control	Control	None	18.08	24.38	Natural	NA	13	NA	LI-6800	Sheet 2019 maize C4 ACi data_Li & Ainsworth.xlsx	doi.org/10.1111/gcb.16108	41.8891	0.272701	861.429	1144.71	3.75308	1.40832	6	0.5	2.2429	29.8749	29.2466	28.5655	1200.13	1144.71	22.5288	26.9108	NA	63.1499
7	Ainsworth_group_17	33	Ainsworth_128	Lisa_Ainsworth	Published	2510_1	Panicoideae	Zea mays	NADP-ME	Monocot	B73 x NC338	Aci	5	Outdoor	40.02	-88.14	Plotted_field	Control	400	Control	Control	None	18.08	24.38	Natural	NA	13	NA	LI-6800	Sheet 2019 maize C4 ACi data_Li & Ainsworth.xlsx	doi.org/10.1111/gcb.16108	41.5381	0.256316	1140.04	1443.88	3.58846	1.42725	6	0.5	2.24294	29.8739	29.2634	28.5844	1499.94	1443.88	22.5705	26.7611	NA	62.7996
7	Ainsworth_group_17	37	Ainsworth_131	Lisa_Ainsworth	Published	2912_2	Panicoideae	Zea mays	NADP-ME	Monocot	B73 x NC338	Aci	8	Outdoor	40.02	-88.14	Plotted_field	Control	400	Control	Control	None	18.08	24.38	Natural	NA	13	NA	LI-6800	Sheet 2019 maize C4 ACi data_Li & Ainsworth.xlsx	doi.org/10.1111/gcb.16108	33.4355	0.265285	527.99	756.504	3.80861	1.46588	6	0.5	2.24667	29.5227	30.3979	27.851	799.915	756.504	24.6639	29.0821	NA	69.7924
7	Ainsworth_group_17	37	Ainsworth_131	Lisa_Ainsworth	Published	2912_2	Panicoideae	Zea mays	NADP-ME	Monocot	B73 x NC338	Aci	8	Outdoor	40.02	-88.14	Plotted_field	Control	400	Control	Control	None	18.08	24.38	Natural	NA	13	NA	LI-6800	Sheet 2019 maize C4 ACi data_Li & Ainsworth.xlsx	doi.org/10.1111/gcb.16108	33.5847	0.241029	701.092	955.833	3.54889	1.49432	6	0.5	2.25463	29.5486	30.5353	27.8957	1000.04	955.833	25.0262	29.1433	NA	69.8322
7	Ainsworth_group_17	29	Ainsworth_124	Lisa_Ainsworth	Published	1712_1	Panicoideae	Zea mays	NADP-ME	Monocot	B73 x NC338	Aci	1	Outdoor	40.02	-88.14	Plotted_field	Control	400	Control	Control	None	18.08	24.38	Natural	NA	13	NA	LI-6800	Sheet 2019 maize C4 ACi data_Li & Ainsworth.xlsx	doi.org/10.1111/gcb.16108	13.1835	0.1508	36.9837	183.72	1.99125	1.31002	6	0.5	2.2481	30.8518	30.7814	31.6906	199.979	183.72	29.3126	31.6265	NA	70.3141
7	Ainsworth_group_17	36	Ainsworth_130	Lisa_Ainsworth	Published	2912_1	Panicoideae	Zea mays	NADP-ME	Monocot	B73 x NC338	Aci	7	Outdoor	40.02	-88.14	Plotted_field	Control	400	Control	Control	None	18.08	24.38	Natural	NA	13	NA	LI-6800	Sheet 2019 maize C4 ACi data_Li & Ainsworth.xlsx	doi.org/10.1111/gcb.16108	26.6774	0.122247	394.086	766.272	1.80257	1.45869	NA	NA	2.25501	29.3411	29.6834	26.9384	799.945	766.272	25.2834	27.3874	NA	66.4311
7	Ainsworth_group_17	31	Ainsworth_126	Lisa_Ainsworth	Published	2106_1	Panicoideae	Zea mays	NADP-ME	Monocot	B73 x NC338	Aci	3	Outdoor	40.02	-88.14	Plotted_field	Control	400	Control	Control	None	18.08	24.38	Natural	NA	13	NA	LI-6800	Sheet 2019 maize C4 ACi data_Li & Ainsworth.xlsx	doi.org/10.1111/gcb.16108	42.9909	0.306612	882.78	1143.12	3.81557	1.27526	6	0.5	2.24151	30.4345	30.2839	32.5577	1199.94	1143.12	26.432	30.8691	NA	69.9451
7	Ainsworth_group_17	34	Ainsworth_129	Lisa_Ainsworth	Published	2510_2	Panicoideae	Zea mays	NADP-ME	Monocot	B73 x NC338	Aci	6	Outdoor	40.02	-88.14	Plotted_field	Control	400	Control	Control	None	18.08	24.38	Natural	NA	13	NA	LI-6800	Sheet 2019 maize C4 ACi data_Li & Ainsworth.xlsx	doi.org/10.1111/gcb.16108	9.72609	0.267698	25.1296	87.9113	3.78698	1.44426	6	0.5	2.23478	30.019	29.7237	29.1986	99.9811	87.9113	23.2871	27.7052	NA	64.4542
7	Ainsworth_group_17	37	Ainsworth_131	Lisa_Ainsworth	Published	2912_2	Panicoideae	Zea mays	NADP-ME	Monocot	B73 x NC338	Aci	8	Outdoor	40.02	-88.14	Plotted_field	Control	400	Control	Control	None	18.08	24.38	Natural	NA	13	NA	LI-6800	Sheet 2019 maize C4 ACi data_Li & Ainsworth.xlsx	doi.org/10.1111/gcb.16108	30.6695	0.209793	111.731	361.957	3.15907	1.51763	6	0.5	2.24478	29.4221	30.5331	27.4942	399.978	361.957	25.24	28.9054	NA	69.7644
7	Ainsworth_group_17	37	Ainsworth_131	Lisa_Ainsworth	Published	2912_2	Panicoideae	Zea mays	NADP-ME	Monocot	B73 x NC338	Aci	8	Outdoor	40.02	-88.14	Plotted_field	Control	400	Control	Control	None	18.08	24.38	Natural	NA	13	NA	LI-6800	Sheet 2019 maize C4 ACi data_Li & Ainsworth.xlsx	doi.org/10.1111/gcb.16108	27.138	0.237008	70.0079	266.491	3.44896	1.4758	6	0.5	2.24478	29.4183	30.4641	27.5441	300.025	266.491	25.1528	29.1538	NA	70.3748
7	Ainsworth_group_17	31	Ainsworth_126	Lisa_Ainsworth	Published	2106_1	Panicoideae	Zea mays	NADP-ME	Monocot	B73 x NC338	Aci	3	Outdoor	40.02	-88.14	Plotted_field	Control	400	Control	Control	None	18.08	24.38	Natural	NA	13	NA	LI-6800	Sheet 2019 maize C4 ACi data_Li & Ainsworth.xlsx	doi.org/10.1111/gcb.16108	22.9691	0.361786	59.7741	171.487	4.32737	1.24071	6	0.5	2.24265	30.5279	30.2295	32.6358	199.941	171.487	26.0585	31.09	NA	70.0518
7	Ainsworth_group_17	33	Ainsworth_128	Lisa_Ainsworth	Published	2510_1	Panicoideae	Zea mays	NADP-ME	Monocot	B73 x NC338	Aci	5	Outdoor	40.02	-88.14	Plotted_field	Control	400	Control	Control	None	18.08	24.38	Natural	NA	13	NA	LI-6800	Sheet 2019 maize C4 ACi data_Li & Ainsworth.xlsx	doi.org/10.1111/gcb.16108	41.2849	0.328006	517.289	746.604	4.26703	1.34747	6	0.5	2.25379	29.8793	29.1901	28.4922	799.971	746.604	22.4079	27.3883	NA	64.2581
7	Ainsworth_group_17	30	Ainsworth_125	Lisa_Ainsworth	Published	1712_2	Panicoideae	Zea mays	NADP-ME	Monocot	B73 x NC338	Aci	2	Outdoor	40.02	-88.14	Plotted_field	Control	400	Control	Control	None	18.08	24.38	Natural	NA	13	NA	LI-6800	Sheet 2019 maize C4 ACi data_Li & Ainsworth.xlsx	doi.org/10.1111/gcb.16108	18.3066	0.232006	42.7462	177.387	2.77614	1.2112	6	0.5	2.24556	30.1243	29.8388	28.7271	199.944	177.387	27.0618	30.292	NA	70.1466
7	Ainsworth_group_17	37	Ainsworth_131	Lisa_Ainsworth	Published	2912_2	Panicoideae	Zea mays	NADP-ME	Monocot	B73 x NC338	Aci	8	Outdoor	40.02	-88.14	Plotted_field	Control	400	Control	Control	None	18.08	24.38	Natural	NA	13	NA	LI-6800	Sheet 2019 maize C4 ACi data_Li & Ainsworth.xlsx	doi.org/10.1111/gcb.16108	32.538	0.323247	180.967	359.242	4.40513	1.41014	6	0.5	2.25415	29.4916	30.1547	27.7966	400.025	359.242	23.9243	29.0351	NA	69.8063
7	Ainsworth_group_17	37	Ainsworth_131	Lisa_Ainsworth	Published	2912_2	Panicoideae	Zea mays	NADP-ME	Monocot	B73 x NC338	Aci	8	Outdoor	40.02	-88.14	Plotted_field	Control	400	Control	Control	None	18.08	24.38	Natural	NA	13	NA	LI-6800	Sheet 2019 maize C4 ACi data_Li & Ainsworth.xlsx	doi.org/10.1111/gcb.16108	33.518	0.296544	354.227	557.143	4.13028	1.43249	6	0.5	2.25049	29.4945	30.2443	27.8231	599.961	557.143	24.2417	29.0338	NA	69.7898
7	Ainsworth_group_17	34	Ainsworth_129	Lisa_Ainsworth	Published	2510_2	Panicoideae	Zea mays	NADP-ME	Monocot	B73 x NC338	Aci	6	Outdoor	40.02	-88.14	Plotted_field	Control	400	Control	Control	None	18.08	24.38	Natural	NA	13	NA	LI-6800	Sheet 2019 maize C4 ACi data_Li & Ainsworth.xlsx	doi.org/10.1111/gcb.16108	30.4997	0.243998	534.624	760.334	3.45295	1.43674	6	0.5	2.24587	29.9788	29.6562	29.3722	800.084	760.334	23.5866	27.6157	NA	64.3979
7	Ainsworth_group_17	31	Ainsworth_126	Lisa_Ainsworth	Published	2106_1	Panicoideae	Zea mays	NADP-ME	Monocot	B73 x NC338	Aci	3	Outdoor	40.02	-88.14	Plotted_field	Control	400	Control	Control	None	18.08	24.38	Natural	NA	13	NA	LI-6800	Sheet 2019 maize C4 ACi data_Li & Ainsworth.xlsx	doi.org/10.1111/gcb.16108	37.7965	0.416761	384.213	551.522	4.81182	1.21361	6	0.5	2.23282	30.4494	30.0289	32.633	600.058	551.522	25.2626	30.8581	NA	69.8571
7	Ainsworth_group_17	31	Ainsworth_126	Lisa_Ainsworth	Published	2106_1	Panicoideae	Zea mays	NADP-ME	Monocot	B73 x NC338	Aci	3	Outdoor	40.02	-88.14	Plotted_field	Control	400	Control	Control	None	18.08	24.38	Natural	NA	13	NA	LI-6800	Sheet 2019 maize C4 ACi data_Li & Ainsworth.xlsx	doi.org/10.1111/gcb.16108	41.6809	0.370301	538.776	746.033	4.39826	1.23466	6	0.5	2.252	30.4827	30.1043	32.6127	799.993	746.033	25.7153	30.831	NA	69.666
7	Ainsworth_group_17	31	Ainsworth_126	Lisa_Ainsworth	Published	2106_1	Panicoideae	Zea mays	NADP-ME	Monocot	B73 x NC338	Aci	3	Outdoor	40.02	-88.14	Plotted_field	Control	400	Control	Control	None	18.08	24.38	Natural	NA	13	NA	LI-6800	Sheet 2019 maize C4 ACi data_Li & Ainsworth.xlsx	doi.org/10.1111/gcb.16108	42.9562	0.33631	708.153	943.932	4.01582	1.23216	6	0.5	2.24069	30.4713	30.1495	32.5866	1000.03	943.932	26.2979	30.9678	NA	70.0229
7	Ainsworth_group_17	29	Ainsworth_124	Lisa_Ainsworth	Published	1712_1	Panicoideae	Zea mays	NADP-ME	Monocot	B73 x NC338	Aci	1	Outdoor	40.02	-88.14	Plotted_field	Control	400	Control	Control	None	18.08	24.38	Natural	NA	13	NA	LI-6800	Sheet 2019 maize C4 ACi data_Li & Ainsworth.xlsx	doi.org/10.1111/gcb.16108	23.1201	0.150081	111.973	371.494	1.97206	1.30328	6	0.5	2.25136	30.8349	30.7585	31.6349	400.116	371.494	29.3459	31.6374	NA	70.4025
7	Ainsworth_group_17	34	Ainsworth_129	Lisa_Ainsworth	Published	2510_2	Panicoideae	Zea mays	NADP-ME	Monocot	B73 x NC338	Aci	6	Outdoor	40.02	-88.14	Plotted_field	Control	400	Control	Control	None	18.08	24.38	Natural	NA	13	NA	LI-6800	Sheet 2019 maize C4 ACi data_Li & Ainsworth.xlsx	doi.org/10.1111/gcb.16108	29.751	0.130035	1049.94	1460.64	2.1776	1.6552	6	0.5	2.24263	30.1364	30.0401	29.4252	1500.16	1460.64	23.816	26.3601	NA	60.9015
7	Ainsworth_group_17	34	Ainsworth_129	Lisa_Ainsworth	Published	2510_2	Panicoideae	Zea mays	NADP-ME	Monocot	B73 x NC338	Aci	6	Outdoor	40.02	-88.14	Plotted_field	Control	400	Control	Control	None	18.08	24.38	Natural	NA	13	NA	LI-6800	Sheet 2019 maize C4 ACi data_Li & Ainsworth.xlsx	doi.org/10.1111/gcb.16108	5.25136	0.298086	12.8724	43.4871	4.07849	1.40588	6	0.5	2.24486	30.0449	29.7254	29.2513	50.0016	43.4871	23.3407	28.0974	NA	65.2666
7	Ainsworth_group_17	34	Ainsworth_129	Lisa_Ainsworth	Published	2510_2	Panicoideae	Zea mays	NADP-ME	Monocot	B73 x NC338	Aci	6	Outdoor	40.02	-88.14	Plotted_field	Control	400	Control	Control	None	18.08	24.38	Natural	NA	13	NA	LI-6800	Sheet 2019 maize C4 ACi data_Li & Ainsworth.xlsx	doi.org/10.1111/gcb.16108	23.0818	0.320119	240.356	370.409	4.2377	1.36684	6	0.5	2.24568	30.054	29.6838	29.3085	399.991	370.409	23.4497	28.3906	NA	65.9113
7	Ainsworth_group_17	37	Ainsworth_131	Lisa_Ainsworth	Published	2912_2	Panicoideae	Zea mays	NADP-ME	Monocot	B73 x NC338	Aci	8	Outdoor	40.02	-88.14	Plotted_field	Control	400	Control	Control	None	18.08	24.38	Natural	NA	13	NA	LI-6800	Sheet 2019 maize C4 ACi data_Li & Ainsworth.xlsx	doi.org/10.1111/gcb.16108	21.2983	0.288565	45.8734	173.737	4.03202	1.43409	6	0.5	2.25116	29.4145	30.2641	27.5971	200.024	173.737	24.3959	29.0726	NA	70.1928
7	Ainsworth_group_17	37	Ainsworth_131	Lisa_Ainsworth	Published	2912_2	Panicoideae	Zea mays	NADP-ME	Monocot	B73 x NC338	Aci	8	Outdoor	40.02	-88.14	Plotted_field	Control	400	Control	Control	None	18.08	24.38	Natural	NA	13	NA	LI-6800	Sheet 2019 maize C4 ACi data_Li & Ainsworth.xlsx	doi.org/10.1111/gcb.16108	11.876	0.323794	21.3908	85.3197	4.42732	1.41492	6	0.5	2.24933	29.4445	30.1938	27.6712	99.9699	85.3197	23.9508	29.0887	NA	70.1144
7	Ainsworth_group_17	33	Ainsworth_128	Lisa_Ainsworth	Published	2510_1	Panicoideae	Zea mays	NADP-ME	Monocot	B73 x NC338	Aci	5	Outdoor	40.02	-88.14	Plotted_field	Control	400	Control	Control	None	18.08	24.38	Natural	NA	13	NA	LI-6800	Sheet 2019 maize C4 ACi data_Li & Ainsworth.xlsx	doi.org/10.1111/gcb.16108	41.9214	0.293666	683.927	945.17	3.96446	1.38802	6	0.5	2.24348	29.8967	29.2418	28.5357	999.972	945.17	22.4738	27.1022	NA	63.5234
7	Ainsworth_group_17	31	Ainsworth_126	Lisa_Ainsworth	Published	2106_1	Panicoideae	Zea mays	NADP-ME	Monocot	B73 x NC338	Aci	3	Outdoor	40.02	-88.14	Plotted_field	Control	400	Control	Control	None	18.08	24.38	Natural	NA	13	NA	LI-6800	Sheet 2019 maize C4 ACi data_Li & Ainsworth.xlsx	doi.org/10.1111/gcb.16108	6.52512	0.428475	14.7668	41.9074	4.94235	1.21493	6	0.5	2.2376	30.4876	30.1159	32.6649	49.9857	41.9074	25.3183	31.0646	NA	70.1619
7	Ainsworth_group_17	31	Ainsworth_126	Lisa_Ainsworth	Published	2106_1	Panicoideae	Zea mays	NADP-ME	Monocot	B73 x NC338	Aci	3	Outdoor	40.02	-88.14	Plotted_field	Control	400	Control	Control	None	18.08	24.38	Natural	NA	13	NA	LI-6800	Sheet 2019 maize C4 ACi data_Li & Ainsworth.xlsx	doi.org/10.1111/gcb.16108	31.1274	0.448981	233.177	360.457	5.08809	1.19877	6	0.5	2.24813	30.4624	30.0203	32.6515	400.01	360.457	25.0721	30.9885	NA	70.0959
7	Ainsworth_group_17	32	Ainsworth_127	Lisa_Ainsworth	Published	2106_2	Panicoideae	Zea mays	NADP-ME	Monocot	B73 x NC338	Aci	4	Outdoor	40.02	-88.14	Plotted_field	Control	400	Control	Control	None	18.08	24.38	Natural	NA	13	NA	LI-6800	Sheet 2019 maize C4 ACi data_Li & Ainsworth.xlsx	doi.org/10.1111/gcb.16108	40.9794	0.294761	495.091	747.094	4.39174	1.51961	6	0.5	2.24376	30.7968	31.4631	33.2861	800.204	747.094	26.3448	31.4489	NA	69.7915
7	Ainsworth_group_17	32	Ainsworth_127	Lisa_Ainsworth	Published	2106_2	Panicoideae	Zea mays	NADP-ME	Monocot	B73 x NC338	Aci	4	Outdoor	40.02	-88.14	Plotted_field	Control	400	Control	Control	None	18.08	24.38	Natural	NA	13	NA	LI-6800	Sheet 2019 maize C4 ACi data_Li & Ainsworth.xlsx	doi.org/10.1111/gcb.16108	42.3385	0.280519	668.126	944.472	4.2256	1.5309	6	0.5	2.24682	30.825	31.5409	33.37	1000.07	944.472	26.6329	31.5439	NA	69.8859
7	Ainsworth_group_17	32	Ainsworth_127	Lisa_Ainsworth	Published	2106_2	Panicoideae	Zea mays	NADP-ME	Monocot	B73 x NC338	Aci	4	Outdoor	40.02	-88.14	Plotted_field	Control	400	Control	Control	None	18.08	24.38	Natural	NA	13	NA	LI-6800	Sheet 2019 maize C4 ACi data_Li & Ainsworth.xlsx	doi.org/10.1111/gcb.16108	42.3774	0.27583	857.67	1143.47	4.17931	1.53809	6	0.5	2.24332	30.8586	31.6034	33.4502	1200.06	1143.47	26.783	31.6397	NA	69.9609
7	Ainsworth_group_17	36	Ainsworth_130	Lisa_Ainsworth	Published	2912_1	Panicoideae	Zea mays	NADP-ME	Monocot	B73 x NC338	Aci	7	Outdoor	40.02	-88.14	Plotted_field	Control	400	Control	Control	None	18.08	24.38	Natural	NA	13	NA	LI-6800	Sheet 2019 maize C4 ACi data_Li & Ainsworth.xlsx	doi.org/10.1111/gcb.16108	28.3471	0.196736	314.329	564.215	2.63475	1.34811	NA	NA	2.25328	29.3114	29.5487	26.9202	600.014	564.215	25.0996	28.1721	NA	68.4557
7	Ainsworth_group_17	34	Ainsworth_129	Lisa_Ainsworth	Published	2510_2	Panicoideae	Zea mays	NADP-ME	Monocot	B73 x NC338	Aci	6	Outdoor	40.02	-88.14	Plotted_field	Control	400	Control	Control	None	18.08	24.38	Natural	NA	13	NA	LI-6800	Sheet 2019 maize C4 ACi data_Li & Ainsworth.xlsx	doi.org/10.1111/gcb.16108	29.9497	0.158596	821.937	1160.54	2.54587	1.59747	6	0.5	2.24263	30.106	29.9442	29.4025	1200.02	1160.54	23.7305	26.7038	NA	61.8073
7	Ainsworth_group_17	32	Ainsworth_127	Lisa_Ainsworth	Published	2106_2	Panicoideae	Zea mays	NADP-ME	Monocot	B73 x NC338	Aci	4	Outdoor	40.02	-88.14	Plotted_field	Control	400	Control	Control	None	18.08	24.38	Natural	NA	13	NA	LI-6800	Sheet 2019 maize C4 ACi data_Li & Ainsworth.xlsx	doi.org/10.1111/gcb.16108	34.8185	0.246692	112.744	356.542	3.85463	1.57632	6	0.5	2.237	30.6884	31.624	32.8686	399.969	356.542	26.8228	31.3031	NA	69.905
7	Ainsworth_group_17	37	Ainsworth_131	Lisa_Ainsworth	Published	2912_2	Panicoideae	Zea mays	NADP-ME	Monocot	B73 x NC338	Aci	8	Outdoor	40.02	-88.14	Plotted_field	Control	400	Control	Control	None	18.08	24.38	Natural	NA	13	NA	LI-6800	Sheet 2019 maize C4 ACi data_Li & Ainsworth.xlsx	doi.org/10.1111/gcb.16108	6.42376	0.338175	8.92742	42.0716	4.5726	1.40397	6	0.5	2.25056	29.4563	30.1432	27.7469	49.9789	42.0716	23.765	29.0698	NA	70.0295
7	Ainsworth_group_17	31	Ainsworth_126	Lisa_Ainsworth	Published	2106_1	Panicoideae	Zea mays	NADP-ME	Monocot	B73 x NC338	Aci	3	Outdoor	40.02	-88.14	Plotted_field	Control	400	Control	Control	None	18.08	24.38	Natural	NA	13	NA	LI-6800	Sheet 2019 maize C4 ACi data_Li & Ainsworth.xlsx	doi.org/10.1111/gcb.16108	42.8936	0.292905	1166.11	1442.35	3.62402	1.26394	6	0.5	2.23938	30.5397	30.2882	32.5405	1500.09	1442.35	26.7809	30.9948	NA	69.8072
7	Ainsworth_group_17	30	Ainsworth_125	Lisa_Ainsworth	Published	1712_2	Panicoideae	Zea mays	NADP-ME	Monocot	B73 x NC338	Aci	2	Outdoor	40.02	-88.14	Plotted_field	Control	400	Control	Control	None	18.08	24.38	Natural	NA	13	NA	LI-6800	Sheet 2019 maize C4 ACi data_Li & Ainsworth.xlsx	doi.org/10.1111/gcb.16108	28.3795	0.195177	117.737	364.878	2.40196	1.2349	6	0.5	2.25488	30.0767	29.8466	28.6126	399.983	364.878	27.2777	30.0732	NA	69.8289
7	Ainsworth_group_17	36	Ainsworth_130	Lisa_Ainsworth	Published	2912_1	Panicoideae	Zea mays	NADP-ME	Monocot	B73 x NC338	Aci	7	Outdoor	40.02	-88.14	Plotted_field	Control	400	Control	Control	None	18.08	24.38	Natural	NA	13	NA	LI-6800	Sheet 2019 maize C4 ACi data_Li & Ainsworth.xlsx	doi.org/10.1111/gcb.16108	18.6137	0.248184	48.2549	176.97	3.19006	1.30979	NA	NA	2.24735	29.1995	29.4105	26.5833	199.985	176.97	24.5061	28.2263	NA	69.0316
7	Ainsworth_group_17	36	Ainsworth_130	Lisa_Ainsworth	Published	2912_1	Panicoideae	Zea mays	NADP-ME	Monocot	B73 x NC338	Aci	7	Outdoor	40.02	-88.14	Plotted_field	Control	400	Control	Control	None	18.08	24.38	Natural	NA	13	NA	LI-6800	Sheet 2019 maize C4 ACi data_Li & Ainsworth.xlsx	doi.org/10.1111/gcb.16108	10.4244	0.293499	25.625	87.1374	3.5536	1.24654	NA	NA	2.24058	29.199	29.3913	26.6488	100.02	87.1374	24.6752	28.8172	NA	70.4764
7	Ainsworth_group_17	32	Ainsworth_127	Lisa_Ainsworth	Published	2106_2	Panicoideae	Zea mays	NADP-ME	Monocot	B73 x NC338	Aci	4	Outdoor	40.02	-88.14	Plotted_field	Control	400	Control	Control	None	18.08	24.38	Natural	NA	13	NA	LI-6800	Sheet 2019 maize C4 ACi data_Li & Ainsworth.xlsx	doi.org/10.1111/gcb.16108	30.1508	0.338406	202.054	361.719	4.84308	1.47464	6	0.5	2.23885	30.7698	31.3183	33.1655	399.998	361.719	25.8926	31.5205	NA	70.0564
7	Ainsworth_group_17	34	Ainsworth_129	Lisa_Ainsworth	Published	2510_2	Panicoideae	Zea mays	NADP-ME	Monocot	B73 x NC338	Aci	6	Outdoor	40.02	-88.14	Plotted_field	Control	400	Control	Control	None	18.08	24.38	Natural	NA	13	NA	LI-6800	Sheet 2019 maize C4 ACi data_Li & Ainsworth.xlsx	doi.org/10.1111/gcb.16108	30.228	0.191944	677.481	960.457	2.92404	1.52807	6	0.5	2.24197	30.0384	29.8097	29.3813	1000.1	960.457	23.6578	27.0716	NA	62.9067
7	Ainsworth_group_17	29	Ainsworth_124	Lisa_Ainsworth	Published	1712_1	Panicoideae	Zea mays	NADP-ME	Monocot	B73 x NC338	Aci	1	Outdoor	40.02	-88.14	Plotted_field	Control	400	Control	Control	None	18.08	24.38	Natural	NA	13	NA	LI-6800	Sheet 2019 maize C4 ACi data_Li & Ainsworth.xlsx	doi.org/10.1111/gcb.16108	18.5221	0.149226	68.5727	277.171	1.96202	1.30385	6	0.5	2.24889	30.8493	30.765	31.6553	300.049	277.171	29.3684	31.6482	NA	70.3689
7	Ainsworth_group_17	32	Ainsworth_127	Lisa_Ainsworth	Published	2106_2	Panicoideae	Zea mays	NADP-ME	Monocot	B73 x NC338	Aci	4	Outdoor	40.02	-88.14	Plotted_field	Control	400	Control	Control	None	18.08	24.38	Natural	NA	13	NA	LI-6800	Sheet 2019 maize C4 ACi data_Li & Ainsworth.xlsx	doi.org/10.1111/gcb.16108	11.3475	0.293043	18.8384	85.9647	4.39528	1.529	6	0.5	2.24186	30.7237	31.4919	33.0156	100.035	85.9647	26.326	31.4345	NA	70.043
7	Ainsworth_group_17	36	Ainsworth_130	Lisa_Ainsworth	Published	2912_1	Panicoideae	Zea mays	NADP-ME	Monocot	B73 x NC338	Aci	7	Outdoor	40.02	-88.14	Plotted_field	Control	400	Control	Control	None	18.08	24.38	Natural	NA	13	NA	LI-6800	Sheet 2019 maize C4 ACi data_Li & Ainsworth.xlsx	doi.org/10.1111/gcb.16108	5.53608	0.320781	13.1173	43.1567	3.73151	1.2048	NA	NA	2.24493	29.294	29.3563	26.7241	49.9936	43.1567	24.8051	29.1526	NA	70.9082
7	Ainsworth_group_17	32	Ainsworth_127	Lisa_Ainsworth	Published	2106_2	Panicoideae	Zea mays	NADP-ME	Monocot	B73 x NC338	Aci	4	Outdoor	40.02	-88.14	Plotted_field	Control	400	Control	Control	None	18.08	24.38	Natural	NA	13	NA	LI-6800	Sheet 2019 maize C4 ACi data_Li & Ainsworth.xlsx	doi.org/10.1111/gcb.16108	6.17999	0.316039	8.33371	42.3492	4.67769	1.51693	6	0.5	2.24115	30.7548	31.4527	33.084	50.0025	42.3492	26.0146	31.451	NA	69.9579
7	Ainsworth_group_17	34	Ainsworth_129	Lisa_Ainsworth	Published	2510_2	Panicoideae	Zea mays	NADP-ME	Monocot	B73 x NC338	Aci	6	Outdoor	40.02	-88.14	Plotted_field	Control	400	Control	Control	None	18.08	24.38	Natural	NA	13	NA	LI-6800	Sheet 2019 maize C4 ACi data_Li & Ainsworth.xlsx	doi.org/10.1111/gcb.16108	30.524	0.302623	378.197	560.581	4.0479	1.37586	6	0.5	2.24186	30.0397	29.6591	29.3495	599.932	560.581	23.5211	28.2413	NA	65.615
7	Ainsworth_group_17	32	Ainsworth_127	Lisa_Ainsworth	Published	2106_2	Panicoideae	Zea mays	NADP-ME	Monocot	B73 x NC338	Aci	4	Outdoor	40.02	-88.14	Plotted_field	Control	400	Control	Control	None	18.08	24.38	Natural	NA	13	NA	LI-6800	Sheet 2019 maize C4 ACi data_Li & Ainsworth.xlsx	doi.org/10.1111/gcb.16108	36.6374	0.31922	345.722	552.919	4.66414	1.4986	6	0.5	2.24599	30.7656	31.3646	33.2284	599.981	552.919	25.9797	31.4012	NA	69.807
7	Ainsworth_group_17	31	Ainsworth_126	Lisa_Ainsworth	Published	2106_1	Panicoideae	Zea mays	NADP-ME	Monocot	B73 x NC338	Aci	3	Outdoor	40.02	-88.14	Plotted_field	Control	400	Control	Control	None	18.08	24.38	Natural	NA	13	NA	LI-6800	Sheet 2019 maize C4 ACi data_Li & Ainsworth.xlsx	doi.org/10.1111/gcb.16108	12.4067	0.399548	29.5464	84.5638	4.68923	1.22757	6	0.5	2.24857	30.5137	30.1848	32.662	99.9285	84.5638	25.6568	31.1091	NA	70.1565
7	Ainsworth_group_17	36	Ainsworth_130	Lisa_Ainsworth	Published	2912_1	Panicoideae	Zea mays	NADP-ME	Monocot	B73 x NC338	Aci	7	Outdoor	40.02	-88.14	Plotted_field	Control	400	Control	Control	None	18.08	24.38	Natural	NA	13	NA	LI-6800	Sheet 2019 maize C4 ACi data_Li & Ainsworth.xlsx	doi.org/10.1111/gcb.16108	26.7318	0.175734	108.748	366.808	2.5289	1.44206	NA	NA	2.25431	29.1962	29.5215	26.4004	400	366.808	24.214	27.1663	NA	66.4433
7	Ainsworth_group_17	36	Ainsworth_130	Lisa_Ainsworth	Published	2912_1	Panicoideae	Zea mays	NADP-ME	Monocot	B73 x NC338	Aci	7	Outdoor	40.02	-88.14	Plotted_field	Control	400	Control	Control	None	18.08	24.38	Natural	NA	13	NA	LI-6800	Sheet 2019 maize C4 ACi data_Li & Ainsworth.xlsx	doi.org/10.1111/gcb.16108	28.0832	0.290138	194.778	364.804	3.4811	1.23389	NA	NA	2.24919	29.2576	29.4154	26.841	400.028	364.804	24.9442	29.0004	NA	70.6882
7	Ainsworth_group_17	32	Ainsworth_127	Lisa_Ainsworth	Published	2106_2	Panicoideae	Zea mays	NADP-ME	Monocot	B73 x NC338	Aci	4	Outdoor	40.02	-88.14	Plotted_field	Control	400	Control	Control	None	18.08	24.38	Natural	NA	13	NA	LI-6800	Sheet 2019 maize C4 ACi data_Li & Ainsworth.xlsx	doi.org/10.1111/gcb.16108	20.5323	0.26628	41.3765	174.491	4.06858	1.54818	6	0.5	2.23738	30.6912	31.5731	32.9704	199.981	174.491	26.7265	31.4551	NA	70.2242
7	Ainsworth_group_17	32	Ainsworth_127	Lisa_Ainsworth	Published	2106_2	Panicoideae	Zea mays	NADP-ME	Monocot	B73 x NC338	Aci	4	Outdoor	40.02	-88.14	Plotted_field	Control	400	Control	Control	None	18.08	24.38	Natural	NA	13	NA	LI-6800	Sheet 2019 maize C4 ACi data_Li & Ainsworth.xlsx	doi.org/10.1111/gcb.16108	28.4545	0.248575	67.4015	264.522	3.87692	1.57367	6	0.5	2.24473	30.7108	31.6452	32.9243	299.899	264.522	26.8803	31.3867	NA	70.0019
7	Ainsworth_group_17	36	Ainsworth_130	Lisa_Ainsworth	Published	2912_1	Panicoideae	Zea mays	NADP-ME	Monocot	B73 x NC338	Aci	7	Outdoor	40.02	-88.14	Plotted_field	Control	400	Control	Control	None	18.08	24.38	Natural	NA	13	NA	LI-6800	Sheet 2019 maize C4 ACi data_Li & Ainsworth.xlsx	doi.org/10.1111/gcb.16108	23.2426	0.200383	73.8559	271.196	2.72771	1.37221	NA	NA	2.2494	29.2231	29.3906	26.5102	299.976	271.196	24.3692	27.5524	NA	67.2895
8	Ainsworth_group_18	40	Ainsworth_134	Lisa_Ainsworth	Published	2105_1	Panicoideae	Zea mays	NADP-ME	Monocot	Mo17 x Hp301	Aci	3	Outdoor	40.02	-88.14	Plotted_field	Control	400	Control	Control	None	18.08	24.38	Natural	NA	13	NA	LI-6800	Sheet 2019 maize C4 ACi data_Li & Ainsworth.xlsx	doi.org/10.1111/gcb.16108	34.8166	0.391633	390.392	554.881	5.03712	1.342	6	0.5	2.24706	30.1914	30.3619	30.4399	600.016	554.881	24.5617	30.4225	NA	69.8272
8	Ainsworth_group_18	42	Ainsworth_136	Lisa_Ainsworth	Published	2509_1	Panicoideae	Zea mays	NADP-ME	Monocot	Mo17 x Hp301	Aci	5	Outdoor	40.02	-88.14	Plotted_field	Control	400	Control	Control	None	18.08	24.38	Natural	NA	13	NA	LI-6800	Sheet 2019 maize C4 ACi data_Li & Ainsworth.xlsx	doi.org/10.1111/gcb.16108	28.7623	0.31116	102.126	264.063	4.33117	1.43852	6	0.5	2.24681	29.2672	28.7533	26.6259	299.948	264.063	20.3886	25.4534	NA	61.8503
8	Ainsworth_group_18	41	Ainsworth_135	Lisa_Ainsworth	Published	2105_2	Panicoideae	Zea mays	NADP-ME	Monocot	Mo17 x Hp301	Aci	4	Outdoor	40.02	-88.14	Plotted_field	Control	400	Control	Control	None	18.08	24.38	Natural	NA	13	NA	LI-6800	Sheet 2019 maize C4 ACi data_Li & Ainsworth.xlsx	doi.org/10.1111/gcb.16108	31.9499	0.295071	169.258	359.806	4.26471	1.47575	6	0.5	2.24021	30.6379	31.1516	32.6504	399.98	359.806	26.1029	31.0607	NA	69.5795
8	Ainsworth_group_18	40	Ainsworth_134	Lisa_Ainsworth	Published	2105_1	Panicoideae	Zea mays	NADP-ME	Monocot	Mo17 x Hp301	Aci	3	Outdoor	40.02	-88.14	Plotted_field	Control	400	Control	Control	None	18.08	24.38	Natural	NA	13	NA	LI-6800	Sheet 2019 maize C4 ACi data_Li & Ainsworth.xlsx	doi.org/10.1111/gcb.16108	36.7375	0.341123	552.029	751.844	4.60003	1.39108	6	0.5	2.23867	30.201	30.5533	30.5133	800.077	751.844	25.0628	30.4147	NA	69.7621
8	Ainsworth_group_18	40	Ainsworth_134	Lisa_Ainsworth	Published	2105_1	Panicoideae	Zea mays	NADP-ME	Monocot	Mo17 x Hp301	Aci	3	Outdoor	40.02	-88.14	Plotted_field	Control	400	Control	Control	None	18.08	24.38	Natural	NA	13	NA	LI-6800	Sheet 2019 maize C4 ACi data_Li & Ainsworth.xlsx	doi.org/10.1111/gcb.16108	29.0152	0.424332	237.053	362.815	5.32007	1.31827	6	0.5	2.23812	30.176	30.2626	30.3702	399.947	362.815	24.2249	30.4144	NA	69.8667
8	Ainsworth_group_18	42	Ainsworth_136	Lisa_Ainsworth	Published	2509_1	Panicoideae	Zea mays	NADP-ME	Monocot	Mo17 x Hp301	Aci	5	Outdoor	40.02	-88.14	Plotted_field	Control	400	Control	Control	None	18.08	24.38	Natural	NA	13	NA	LI-6800	Sheet 2019 maize C4 ACi data_Li & Ainsworth.xlsx	doi.org/10.1111/gcb.16108	22.0463	0.322297	53.1019	172.604	4.41442	1.41884	6	0.5	2.251	29.2433	28.7182	26.6462	199.972	172.604	20.4094	25.5709	NA	62.2206
8	Ainsworth_group_18	38	Ainsworth_132	Lisa_Ainsworth	Published	1711_1	Panicoideae	Zea mays	NADP-ME	Monocot	Mo17 x Hp301	Aci	1	Outdoor	40.02	-88.14	Plotted_field	Control	400	Control	Control	None	18.08	24.38	Natural	NA	13	NA	LI-6800	Sheet 2019 maize C4 ACi data_Li & Ainsworth.xlsx	doi.org/10.1111/gcb.16108	27.5558	0.278105	94.5916	265.894	3.15346	1.15917	6	0.5	2.24369	30.0202	29.5645	29.1961	299.966	265.894	26.5153	30.1851	NA	70.2363
8	Ainsworth_group_18	41	Ainsworth_135	Lisa_Ainsworth	Published	2105_2	Panicoideae	Zea mays	NADP-ME	Monocot	Mo17 x Hp301	Aci	4	Outdoor	40.02	-88.14	Plotted_field	Control	400	Control	Control	None	18.08	24.38	Natural	NA	13	NA	LI-6800	Sheet 2019 maize C4 ACi data_Li & Ainsworth.xlsx	doi.org/10.1111/gcb.16108	19.8181	0.240648	34.3043	175.441	3.66326	1.5338	6	0.5	2.24669	30.6285	31.4513	32.5838	199.993	175.441	27.0087	31.267	NA	70.0745
8	Ainsworth_group_18	40	Ainsworth_134	Lisa_Ainsworth	Published	2105_1	Panicoideae	Zea mays	NADP-ME	Monocot	Mo17 x Hp301	Aci	3	Outdoor	40.02	-88.14	Plotted_field	Control	400	Control	Control	None	18.08	24.38	Natural	NA	13	NA	LI-6800	Sheet 2019 maize C4 ACi data_Li & Ainsworth.xlsx	doi.org/10.1111/gcb.16108	37.2172	0.287569	710.785	950.585	4.10893	1.45556	6	0.5	2.24057	30.2444	30.8219	30.5867	999.938	950.585	25.6678	30.4489	NA	69.6707
8	Ainsworth_group_18	38	Ainsworth_132	Lisa_Ainsworth	Published	1711_1	Panicoideae	Zea mays	NADP-ME	Monocot	Mo17 x Hp301	Aci	1	Outdoor	40.02	-88.14	Plotted_field	Control	400	Control	Control	None	18.08	24.38	Natural	NA	13	NA	LI-6800	Sheet 2019 maize C4 ACi data_Li & Ainsworth.xlsx	doi.org/10.1111/gcb.16108	33.1753	0.265323	142.61	358.868	3.12043	1.19874	6	0.5	2.24162	30.1026	29.6613	29.2061	400.021	358.868	26.3896	30.0216	NA	69.5236
8	Ainsworth_group_18	41	Ainsworth_135	Lisa_Ainsworth	Published	2105_2	Panicoideae	Zea mays	NADP-ME	Monocot	Mo17 x Hp301	Aci	4	Outdoor	40.02	-88.14	Plotted_field	Control	400	Control	Control	None	18.08	24.38	Natural	NA	13	NA	LI-6800	Sheet 2019 maize C4 ACi data_Li & Ainsworth.xlsx	doi.org/10.1111/gcb.16108	25.7833	0.196815	45.5753	268.057	3.11384	1.57778	6	0.5	2.23743	30.6178	31.6621	32.5983	300	268.057	27.7641	31.3836	NA	70.3837
8	Ainsworth_group_18	40	Ainsworth_134	Lisa_Ainsworth	Published	2105_1	Panicoideae	Zea mays	NADP-ME	Monocot	Mo17 x Hp301	Aci	3	Outdoor	40.02	-88.14	Plotted_field	Control	400	Control	Control	None	18.08	24.38	Natural	NA	13	NA	LI-6800	Sheet 2019 maize C4 ACi data_Li & Ainsworth.xlsx	doi.org/10.1111/gcb.16108	32.2387	0.345355	95.5531	259.815	4.57444	1.36751	6	0.5	2.24626	30.1223	30.4454	30.061	299.928	259.815	25.0574	30.38	NA	69.996
8	Ainsworth_group_18	38	Ainsworth_132	Lisa_Ainsworth	Published	1711_1	Panicoideae	Zea mays	NADP-ME	Monocot	Mo17 x Hp301	Aci	1	Outdoor	40.02	-88.14	Plotted_field	Control	400	Control	Control	None	18.08	24.38	Natural	NA	13	NA	LI-6800	Sheet 2019 maize C4 ACi data_Li & Ainsworth.xlsx	doi.org/10.1111/gcb.16108	20.4571	0.315604	61.8442	174.649	3.43292	1.12112	6	0.5	2.24505	30.087	29.6165	29.1842	199.914	174.649	26.7011	30.6937	NA	71.1473
8	Ainsworth_group_18	38	Ainsworth_132	Lisa_Ainsworth	Published	1711_1	Panicoideae	Zea mays	NADP-ME	Monocot	Mo17 x Hp301	Aci	1	Outdoor	40.02	-88.14	Plotted_field	Control	400	Control	Control	None	18.08	24.38	Natural	NA	13	NA	LI-6800	Sheet 2019 maize C4 ACi data_Li & Ainsworth.xlsx	doi.org/10.1111/gcb.16108	12.3694	0.424871	39.2045	91.1377	4.42762	1.10061	6	0.5	2.24363	30.1169	29.6068	29.2087	106.465	91.1377	25.7295	30.8785	NA	71.4493
8	Ainsworth_group_18	40	Ainsworth_134	Lisa_Ainsworth	Published	2105_1	Panicoideae	Zea mays	NADP-ME	Monocot	Mo17 x Hp301	Aci	3	Outdoor	40.02	-88.14	Plotted_field	Control	400	Control	Control	None	18.08	24.38	Natural	NA	13	NA	LI-6800	Sheet 2019 maize C4 ACi data_Li & Ainsworth.xlsx	doi.org/10.1111/gcb.16108	7.24293	0.407349	9.5151	40.9713	5.2183	1.3417	6	0.5	2.23978	30.1557	30.3759	30.2789	49.9183	40.9713	24.3891	30.4596	NA	70.0585
8	Ainsworth_group_18	40	Ainsworth_134	Lisa_Ainsworth	Published	2105_1	Panicoideae	Zea mays	NADP-ME	Monocot	Mo17 x Hp301	Aci	3	Outdoor	40.02	-88.14	Plotted_field	Control	400	Control	Control	None	18.08	24.38	Natural	NA	13	NA	LI-6800	Sheet 2019 maize C4 ACi data_Li & Ainsworth.xlsx	doi.org/10.1111/gcb.16108	36.5795	0.225277	1144.45	1450.07	3.46627	1.54416	6	0.5	2.24377	30.2907	31.2101	30.7183	1499.99	1450.07	26.5287	30.5607	NA	69.7476
8	Ainsworth_group_18	44	Ainsworth_138	Lisa_Ainsworth	Published	2911_1	Panicoideae	Zea mays	NADP-ME	Monocot	Mo17 x Hp301	Aci	7	Outdoor	40.02	-88.14	Plotted_field	Control	400	Control	Control	None	18.08	24.38	Natural	NA	13	NA	LI-6800	Sheet 2019 maize C4 ACi data_Li & Ainsworth.xlsx	doi.org/10.1111/gcb.16108	51.312	0.194908	671.67	1134.44	3.14083	1.61585	6	0.5	2.24916	30.1286	31.3825	29.9471	1200.02	1134.44	26.464	30.103	NA	69.7772
8	Ainsworth_group_18	41	Ainsworth_135	Lisa_Ainsworth	Published	2105_2	Panicoideae	Zea mays	NADP-ME	Monocot	Mo17 x Hp301	Aci	4	Outdoor	40.02	-88.14	Plotted_field	Control	400	Control	Control	None	18.08	24.38	Natural	NA	13	NA	LI-6800	Sheet 2019 maize C4 ACi data_Li & Ainsworth.xlsx	doi.org/10.1111/gcb.16108	11.2301	0.285133	17.9798	86.0814	4.17213	1.48992	6	0.5	2.24279	30.6313	31.3045	32.5954	99.9875	86.0814	26.4719	31.3213	NA	70.1855
8	Ainsworth_group_18	40	Ainsworth_134	Lisa_Ainsworth	Published	2105_1	Panicoideae	Zea mays	NADP-ME	Monocot	Mo17 x Hp301	Aci	3	Outdoor	40.02	-88.14	Plotted_field	Control	400	Control	Control	None	18.08	24.38	Natural	NA	13	NA	LI-6800	Sheet 2019 maize C4 ACi data_Li & Ainsworth.xlsx	doi.org/10.1111/gcb.16108	36.9395	0.259387	884.786	1150.41	3.81906	1.48989	6	0.5	2.24245	30.2529	30.9831	30.6479	1200.01	1150.41	26.0729	30.5156	NA	69.7971
8	Ainsworth_group_18	42	Ainsworth_136	Lisa_Ainsworth	Published	2509_1	Panicoideae	Zea mays	NADP-ME	Monocot	Mo17 x Hp301	Aci	5	Outdoor	40.02	-88.14	Plotted_field	Control	400	Control	Control	None	18.08	24.38	Natural	NA	13	NA	LI-6800	Sheet 2019 maize C4 ACi data_Li & Ainsworth.xlsx	doi.org/10.1111/gcb.16108	25.2085	0.405248	252.803	367.524	5.04329	1.31307	6	0.5	2.24535	29.27	28.6297	26.7094	399.997	367.524	20.5425	26.4342	NA	64.2179
8	Ainsworth_group_18	45	Ainsworth_139	Lisa_Ainsworth	Published	2911_2	Panicoideae	Zea mays	NADP-ME	Monocot	Mo17 x Hp301	Aci	8	Outdoor	40.02	-88.14	Plotted_field	Control	400	Control	Control	None	18.08	24.38	Natural	NA	13	NA	LI-6800	Sheet 2019 maize C4 ACi data_Li & Ainsworth.xlsx	doi.org/10.1111/gcb.16108	20.4149	0.295081	54.7518	174.742	3.66107	1.27656	NA	NA	2.24879	29.6184	29.7368	28.4414	200.006	174.742	25.0835	29.3476	NA	70.056
8	Ainsworth_group_18	44	Ainsworth_138	Lisa_Ainsworth	Published	2911_1	Panicoideae	Zea mays	NADP-ME	Monocot	Mo17 x Hp301	Aci	7	Outdoor	40.02	-88.14	Plotted_field	Control	400	Control	Control	None	18.08	24.38	Natural	NA	13	NA	LI-6800	Sheet 2019 maize C4 ACi data_Li & Ainsworth.xlsx	doi.org/10.1111/gcb.16108	33.6051	0.267742	42.8153	258.701	3.91079	1.49119	6	0.5	2.24525	29.8819	30.8088	29.2865	300.064	258.701	25.3312	29.8634	NA	70.2148
8	Ainsworth_group_18	41	Ainsworth_135	Lisa_Ainsworth	Published	2105_2	Panicoideae	Zea mays	NADP-ME	Monocot	Mo17 x Hp301	Aci	4	Outdoor	40.02	-88.14	Plotted_field	Control	400	Control	Control	None	18.08	24.38	Natural	NA	13	NA	LI-6800	Sheet 2019 maize C4 ACi data_Li & Ainsworth.xlsx	doi.org/10.1111/gcb.16108	6.31256	0.309182	6.75472	42.1483	4.4281	1.46651	6	0.5	2.24487	30.6359	31.2177	32.6214	49.9465	42.1483	26.1812	31.3279	NA	70.1851
8	Ainsworth_group_18	45	Ainsworth_139	Lisa_Ainsworth	Published	2911_2	Panicoideae	Zea mays	NADP-ME	Monocot	Mo17 x Hp301	Aci	8	Outdoor	40.02	-88.14	Plotted_field	Control	400	Control	Control	None	18.08	24.38	Natural	NA	13	NA	LI-6800	Sheet 2019 maize C4 ACi data_Li & Ainsworth.xlsx	doi.org/10.1111/gcb.16108	26.5736	0.245793	81.525	267.134	3.08744	1.27784	NA	NA	2.25277	29.5801	29.7358	28.3566	300.016	267.134	25.7344	29.3311	NA	70.1743
8	Ainsworth_group_18	38	Ainsworth_132	Lisa_Ainsworth	Published	1711_1	Panicoideae	Zea mays	NADP-ME	Monocot	Mo17 x Hp301	Aci	1	Outdoor	40.02	-88.14	Plotted_field	Control	400	Control	Control	None	18.08	24.38	Natural	NA	13	NA	LI-6800	Sheet 2019 maize C4 ACi data_Li & Ainsworth.xlsx	doi.org/10.1111/gcb.16108	31.5597	0.405415	219.402	360.032	4.38194	1.13706	6	0.5	2.24313	30.1512	29.5083	29.3218	399.795	360.032	25.177	30.2759	NA	69.9121
8	Ainsworth_group_18	41	Ainsworth_135	Lisa_Ainsworth	Published	2105_2	Panicoideae	Zea mays	NADP-ME	Monocot	Mo17 x Hp301	Aci	4	Outdoor	40.02	-88.14	Plotted_field	Control	400	Control	Control	None	18.08	24.38	Natural	NA	13	NA	LI-6800	Sheet 2019 maize C4 ACi data_Li & Ainsworth.xlsx	doi.org/10.1111/gcb.16108	31.3132	0.180508	67.2534	361.141	2.92171	1.60745	6	0.5	2.24729	30.6604	31.7741	32.6214	399.984	361.141	27.989	31.3851	NA	70.2167
8	Ainsworth_group_18	44	Ainsworth_138	Lisa_Ainsworth	Published	2911_1	Panicoideae	Zea mays	NADP-ME	Monocot	Mo17 x Hp301	Aci	7	Outdoor	40.02	-88.14	Plotted_field	Control	400	Control	Control	None	18.08	24.38	Natural	NA	13	NA	LI-6800	Sheet 2019 maize C4 ACi data_Li & Ainsworth.xlsx	doi.org/10.1111/gcb.16108	26.3716	0.324685	26.4328	167.617	4.56752	1.45527	6	0.5	2.24468	29.9064	30.6608	29.357	200.044	167.617	24.5531	29.8467	NA	70.077
8	Ainsworth_group_18	38	Ainsworth_132	Lisa_Ainsworth	Published	1711_1	Panicoideae	Zea mays	NADP-ME	Monocot	Mo17 x Hp301	Aci	1	Outdoor	40.02	-88.14	Plotted_field	Control	400	Control	Control	None	18.08	24.38	Natural	NA	13	NA	LI-6800	Sheet 2019 maize C4 ACi data_Li & Ainsworth.xlsx	doi.org/10.1111/gcb.16108	5.49754	0.416363	19.2962	42.8616	4.51528	1.14355	6	0.5	2.24337	30.1521	29.5536	29.2538	49.6916	42.8616	25.0642	30.3188	NA	70.0094
8	Ainsworth_group_18	38	Ainsworth_132	Lisa_Ainsworth	Published	1711_1	Panicoideae	Zea mays	NADP-ME	Monocot	Mo17 x Hp301	Aci	1	Outdoor	40.02	-88.14	Plotted_field	Control	400	Control	Control	None	18.08	24.38	Natural	NA	13	NA	LI-6800	Sheet 2019 maize C4 ACi data_Li & Ainsworth.xlsx	doi.org/10.1111/gcb.16108	39.7976	0.354313	543.209	748.713	3.95359	1.16006	6	0.5	2.24859	30.2223	29.6453	29.4339	800.02	748.713	25.7748	30.3748	NA	69.8551
8	Ainsworth_group_18	42	Ainsworth_136	Lisa_Ainsworth	Published	2509_1	Panicoideae	Zea mays	NADP-ME	Monocot	Mo17 x Hp301	Aci	5	Outdoor	40.02	-88.14	Plotted_field	Control	400	Control	Control	None	18.08	24.38	Natural	NA	13	NA	LI-6800	Sheet 2019 maize C4 ACi data_Li & Ainsworth.xlsx	doi.org/10.1111/gcb.16108	32.1016	0.385826	403.725	558.23	4.90135	1.33457	6	0.5	2.24605	29.2953	28.6756	26.7464	600.036	558.23	20.5959	26.3228	NA	63.8552
8	Ainsworth_group_18	44	Ainsworth_138	Lisa_Ainsworth	Published	2911_1	Panicoideae	Zea mays	NADP-ME	Monocot	Mo17 x Hp301	Aci	7	Outdoor	40.02	-88.14	Plotted_field	Control	400	Control	Control	None	18.08	24.38	Natural	NA	13	NA	LI-6800	Sheet 2019 maize C4 ACi data_Li & Ainsworth.xlsx	doi.org/10.1111/gcb.16108	51.135	0.160835	876.292	1434.14	2.68447	1.65977	6	0.5	2.24952	30.1665	31.5748	30.03	1499.85	1434.14	27.0613	30.1712	NA	69.7824
8	Ainsworth_group_18	44	Ainsworth_138	Lisa_Ainsworth	Published	2911_1	Panicoideae	Zea mays	NADP-ME	Monocot	Mo17 x Hp301	Aci	7	Outdoor	40.02	-88.14	Plotted_field	Control	400	Control	Control	None	18.08	24.38	Natural	NA	13	NA	LI-6800	Sheet 2019 maize C4 ACi data_Li & Ainsworth.xlsx	doi.org/10.1111/gcb.16108	51.6888	0.239544	552.343	934.169	3.67923	1.55669	6	0.5	2.25318	30.0839	31.1205	29.8481	1000.04	934.169	25.749	30.0117	NA	69.7446
8	Ainsworth_group_18	44	Ainsworth_138	Lisa_Ainsworth	Published	2911_1	Panicoideae	Zea mays	NADP-ME	Monocot	Mo17 x Hp301	Aci	7	Outdoor	40.02	-88.14	Plotted_field	Control	400	Control	Control	None	18.08	24.38	Natural	NA	13	NA	LI-6800	Sheet 2019 maize C4 ACi data_Li & Ainsworth.xlsx	doi.org/10.1111/gcb.16108	36.5724	0.210719	59.6034	354.998	3.25447	1.55561	6	0.5	2.24646	29.8741	31.0467	29.2144	400.084	354.998	26.0554	29.8276	NA	70.1649
8	Ainsworth_group_18	40	Ainsworth_134	Lisa_Ainsworth	Published	2105_1	Panicoideae	Zea mays	NADP-ME	Monocot	Mo17 x Hp301	Aci	3	Outdoor	40.02	-88.14	Plotted_field	Control	400	Control	Control	None	18.08	24.38	Natural	NA	13	NA	LI-6800	Sheet 2019 maize C4 ACi data_Li & Ainsworth.xlsx	doi.org/10.1111/gcb.16108	24.6237	0.364472	50.5843	169.488	4.77777	1.35961	6	0.5	2.23882	30.1471	30.4428	30.1348	200.008	169.488	24.8928	30.4515	NA	70.0652
8	Ainsworth_group_18	41	Ainsworth_135	Lisa_Ainsworth	Published	2105_2	Panicoideae	Zea mays	NADP-ME	Monocot	Mo17 x Hp301	Aci	4	Outdoor	40.02	-88.14	Plotted_field	Control	400	Control	Control	None	18.08	24.38	Natural	NA	13	NA	LI-6800	Sheet 2019 maize C4 ACi data_Li & Ainsworth.xlsx	doi.org/10.1111/gcb.16108	30.1207	0.110984	108.122	562.445	1.99785	1.75793	6	0.5	2.24225	30.6973	32.184	32.6649	599.936	562.445	28.6596	30.9826	NA	69.1709
8	Ainsworth_group_18	45	Ainsworth_139	Lisa_Ainsworth	Published	2911_2	Panicoideae	Zea mays	NADP-ME	Monocot	Mo17 x Hp301	Aci	8	Outdoor	40.02	-88.14	Plotted_field	Control	400	Control	Control	None	18.08	24.38	Natural	NA	13	NA	LI-6800	Sheet 2019 maize C4 ACi data_Li & Ainsworth.xlsx	doi.org/10.1111/gcb.16108	31.2202	0.213108	111.336	361.359	2.75182	1.30364	NA	NA	2.25072	29.6061	29.8169	28.2878	400.021	361.359	26.064	29.2699	NA	69.921
8	Ainsworth_group_18	44	Ainsworth_138	Lisa_Ainsworth	Published	2911_1	Panicoideae	Zea mays	NADP-ME	Monocot	Mo17 x Hp301	Aci	7	Outdoor	40.02	-88.14	Plotted_field	Control	400	Control	Control	None	18.08	24.38	Natural	NA	13	NA	LI-6800	Sheet 2019 maize C4 ACi data_Li & Ainsworth.xlsx	doi.org/10.1111/gcb.16108	14.6904	0.364695	11.4884	81.9792	4.98728	1.42723	6	0.5	2.25032	29.9218	30.5699	29.4386	100.022	81.9792	24.1202	29.9001	NA	70.1353
8	Ainsworth_group_18	44	Ainsworth_138	Lisa_Ainsworth	Published	2911_1	Panicoideae	Zea mays	NADP-ME	Monocot	Mo17 x Hp301	Aci	7	Outdoor	40.02	-88.14	Plotted_field	Control	400	Control	Control	None	18.08	24.38	Natural	NA	13	NA	LI-6800	Sheet 2019 maize C4 ACi data_Li & Ainsworth.xlsx	doi.org/10.1111/gcb.16108	7.92183	0.38414	4.09003	40.2595	5.18667	1.41504	6	0.5	2.25603	29.9329	30.5272	29.5114	49.975	40.2595	23.9041	29.9149	NA	70.1249
8	Ainsworth_group_18	42	Ainsworth_136	Lisa_Ainsworth	Published	2509_1	Panicoideae	Zea mays	NADP-ME	Monocot	Mo17 x Hp301	Aci	5	Outdoor	40.02	-88.14	Plotted_field	Control	400	Control	Control	None	18.08	24.38	Natural	NA	13	NA	LI-6800	Sheet 2019 maize C4 ACi data_Li & Ainsworth.xlsx	doi.org/10.1111/gcb.16108	12.0606	0.3511	24.7878	85.0555	4.64311	1.37876	6	0.5	2.24924	29.239	28.6709	26.6665	100.001	85.0555	20.4389	25.8661	NA	62.9532
8	Ainsworth_group_18	41	Ainsworth_135	Lisa_Ainsworth	Published	2105_2	Panicoideae	Zea mays	NADP-ME	Monocot	Mo17 x Hp301	Aci	4	Outdoor	40.02	-88.14	Plotted_field	Control	400	Control	Control	None	18.08	24.38	Natural	NA	13	NA	LI-6800	Sheet 2019 maize C4 ACi data_Li & Ainsworth.xlsx	doi.org/10.1111/gcb.16108	35.002	0.088933	102.048	756.583	1.64635	1.79715	6	0.5	2.24371	30.7332	32.4743	32.6678	800.08	756.583	29.4775	31.3911	NA	69.9412
8	Ainsworth_group_18	44	Ainsworth_138	Lisa_Ainsworth	Published	2911_1	Panicoideae	Zea mays	NADP-ME	Monocot	Mo17 x Hp301	Aci	7	Outdoor	40.02	-88.14	Plotted_field	Control	400	Control	Control	None	18.08	24.38	Natural	NA	13	NA	LI-6800	Sheet 2019 maize C4 ACi data_Li & Ainsworth.xlsx	doi.org/10.1111/gcb.16108	51.7666	0.284234	411.319	734.484	4.18413	1.50812	6	0.5	2.24624	30.0397	30.895	29.7687	800.019	734.484	25.0689	29.9176	NA	69.7001
8	Ainsworth_group_18	43	Ainsworth_137	Lisa_Ainsworth	Published	2509_2	Panicoideae	Zea mays	NADP-ME	Monocot	Mo17 x Hp301	Aci	6	Outdoor	40.02	-88.14	Plotted_field	Control	400	Control	Control	None	18.08	24.38	Natural	NA	13	NA	LI-6800	Sheet 2019 maize C4 ACi data_Li & Ainsworth.xlsx	doi.org/10.1111/gcb.16108	40.0164	0.493548	396.059	548.382	5.41106	1.17867	6	0.5	2.24637	29.3329	28.5122	27.3365	599.962	548.382	21.2083	27.5228	NA	66.6106
8	Ainsworth_group_18	38	Ainsworth_132	Lisa_Ainsworth	Published	1711_1	Panicoideae	Zea mays	NADP-ME	Monocot	Mo17 x Hp301	Aci	1	Outdoor	40.02	-88.14	Plotted_field	Control	400	Control	Control	None	18.08	24.38	Natural	NA	13	NA	LI-6800	Sheet 2019 maize C4 ACi data_Li & Ainsworth.xlsx	doi.org/10.1111/gcb.16108	40.8837	0.32543	715.655	946.644	3.70573	1.17614	6	0.5	2.24331	30.2884	29.7484	29.4922	999.919	946.644	26.1517	30.4635	NA	69.7934
8	Ainsworth_group_18	38	Ainsworth_132	Lisa_Ainsworth	Published	1711_1	Panicoideae	Zea mays	NADP-ME	Monocot	Mo17 x Hp301	Aci	1	Outdoor	40.02	-88.14	Plotted_field	Control	400	Control	Control	None	18.08	24.38	Natural	NA	13	NA	LI-6800	Sheet 2019 maize C4 ACi data_Li & Ainsworth.xlsx	doi.org/10.1111/gcb.16108	41.201	0.291817	886.03	1145.84	3.38394	1.18831	6	0.5	2.2456	30.3165	29.8381	29.5419	1199.93	1145.84	26.6235	30.5599	NA	69.9012
8	Ainsworth_group_18	42	Ainsworth_136	Lisa_Ainsworth	Published	2509_1	Panicoideae	Zea mays	NADP-ME	Monocot	Mo17 x Hp301	Aci	5	Outdoor	40.02	-88.14	Plotted_field	Control	400	Control	Control	None	18.08	24.38	Natural	NA	13	NA	LI-6800	Sheet 2019 maize C4 ACi data_Li & Ainsworth.xlsx	doi.org/10.1111/gcb.16108	32.8366	0.369587	588.145	756.266	4.75281	1.3461	6	0.5	2.24664	29.2655	28.6693	26.7885	799.981	756.266	20.6396	26.1933	NA	63.6475
8	Ainsworth_group_18	42	Ainsworth_136	Lisa_Ainsworth	Published	2509_1	Panicoideae	Zea mays	NADP-ME	Monocot	Mo17 x Hp301	Aci	5	Outdoor	40.02	-88.14	Plotted_field	Control	400	Control	Control	None	18.08	24.38	Natural	NA	13	NA	LI-6800	Sheet 2019 maize C4 ACi data_Li & Ainsworth.xlsx	doi.org/10.1111/gcb.16108	33.1567	0.352372	773.684	954.949	4.63166	1.37061	6	0.5	2.2436	29.2942	28.7323	26.8319	1000.04	954.949	20.6809	26.0933	NA	63.296
8	Ainsworth_group_18	42	Ainsworth_136	Lisa_Ainsworth	Published	2509_1	Panicoideae	Zea mays	NADP-ME	Monocot	Mo17 x Hp301	Aci	5	Outdoor	40.02	-88.14	Plotted_field	Control	400	Control	Control	None	18.08	24.38	Natural	NA	13	NA	LI-6800	Sheet 2019 maize C4 ACi data_Li & Ainsworth.xlsx	doi.org/10.1111/gcb.16108	32.8009	0.336963	963.414	1154.4	4.49076	1.38487	6	0.5	2.24642	29.2944	28.7385	26.8731	1199.98	1154.4	20.7142	25.9632	NA	62.9816
8	Ainsworth_group_18	39	Ainsworth_133	Lisa_Ainsworth	Published	1711_2	Panicoideae	Zea mays	NADP-ME	Monocot	Mo17 x Hp301	Aci	2	Outdoor	40.02	-88.14	Plotted_field	Control	400	Control	Control	None	18.08	24.38	Natural	NA	13	NA	LI-6800	Sheet 2019 maize C4 ACi data_Li & Ainsworth.xlsx	doi.org/10.1111/gcb.16108	39.9466	0.244471	1145.49	1447.06	2.97979	1.23471	6	0.5	2.23718	31.0236	30.5245	31.6434	1500.17	1447.06	28.3185	31.7806	NA	69.8579
8	Ainsworth_group_18	40	Ainsworth_134	Lisa_Ainsworth	Published	2105_1	Panicoideae	Zea mays	NADP-ME	Monocot	Mo17 x Hp301	Aci	3	Outdoor	40.02	-88.14	Plotted_field	Control	400	Control	Control	None	18.08	24.38	Natural	NA	13	NA	LI-6800	Sheet 2019 maize C4 ACi data_Li & Ainsworth.xlsx	doi.org/10.1111/gcb.16108	35.4879	0.346142	173.428	355.47	4.58282	1.36761	6	0.5	2.23989	30.0935	30.4062	29.9815	400.014	355.47	24.9463	30.2796	NA	69.8808
8	Ainsworth_group_18	41	Ainsworth_135	Lisa_Ainsworth	Published	2105_2	Panicoideae	Zea mays	NADP-ME	Monocot	Mo17 x Hp301	Aci	4	Outdoor	40.02	-88.14	Plotted_field	Control	400	Control	Control	None	18.08	24.38	Natural	NA	13	NA	LI-6800	Sheet 2019 maize C4 ACi data_Li & Ainsworth.xlsx	doi.org/10.1111/gcb.16108	33.1806	0.0645074	107.644	958.735	1.2562	1.87886	6	0.5	2.24032	30.7509	32.7236	32.6765	999.994	958.735	29.8057	31.2659	NA	69.5936
8	Ainsworth_group_18	41	Ainsworth_135	Lisa_Ainsworth	Published	2105_2	Panicoideae	Zea mays	NADP-ME	Monocot	Mo17 x Hp301	Aci	4	Outdoor	40.02	-88.14	Plotted_field	Control	400	Control	Control	None	18.08	24.38	Natural	NA	13	NA	LI-6800	Sheet 2019 maize C4 ACi data_Li & Ainsworth.xlsx	doi.org/10.1111/gcb.16108	34.9466	0.0605056	198.849	1156.34	1.18628	1.88942	6	0.5	2.24484	30.752	32.7834	32.6793	1199.92	1156.34	29.9511	31.3301	NA	69.7289
8	Ainsworth_group_18	44	Ainsworth_138	Lisa_Ainsworth	Published	2911_1	Panicoideae	Zea mays	NADP-ME	Monocot	Mo17 x Hp301	Aci	7	Outdoor	40.02	-88.14	Plotted_field	Control	400	Control	Control	None	18.08	24.38	Natural	NA	13	NA	LI-6800	Sheet 2019 maize C4 ACi data_Li & Ainsworth.xlsx	doi.org/10.1111/gcb.16108	45.1554	0.357131	121.13	344.045	4.85022	1.41506	6	0.5	2.25142	29.9517	30.5068	29.6076	399.995	344.045	24.2432	29.864	NA	69.9282
8	Ainsworth_group_18	44	Ainsworth_138	Lisa_Ainsworth	Published	2911_1	Panicoideae	Zea mays	NADP-ME	Monocot	Mo17 x Hp301	Aci	7	Outdoor	40.02	-88.14	Plotted_field	Control	400	Control	Control	None	18.08	24.38	Natural	NA	13	NA	LI-6800	Sheet 2019 maize C4 ACi data_Li & Ainsworth.xlsx	doi.org/10.1111/gcb.16108	50.8341	0.327481	261.213	536.308	4.58806	1.45032	6	0.5	2.24107	29.9763	30.6379	29.6941	599.988	536.308	24.5247	29.8414	NA	69.7765
8	Ainsworth_group_18	42	Ainsworth_136	Lisa_Ainsworth	Published	2509_1	Panicoideae	Zea mays	NADP-ME	Monocot	Mo17 x Hp301	Aci	5	Outdoor	40.02	-88.14	Plotted_field	Control	400	Control	Control	None	18.08	24.38	Natural	NA	13	NA	LI-6800	Sheet 2019 maize C4 ACi data_Li & Ainsworth.xlsx	doi.org/10.1111/gcb.16108	6.34596	0.383288	12.9006	42.1408	4.90562	1.34412	6	0.5	2.24273	29.263	28.6646	26.6823	50.0036	42.1408	20.4686	26.2008	NA	63.679
8	Ainsworth_group_18	39	Ainsworth_133	Lisa_Ainsworth	Published	1711_2	Panicoideae	Zea mays	NADP-ME	Monocot	Mo17 x Hp301	Aci	2	Outdoor	40.02	-88.14	Plotted_field	Control	400	Control	Control	None	18.08	24.38	Natural	NA	13	NA	LI-6800	Sheet 2019 maize C4 ACi data_Li & Ainsworth.xlsx	doi.org/10.1111/gcb.16108	22.0168	0.402416	75.5965	172.898	4.40944	1.14977	6	0.5	2.24989	31.0336	30.3674	31.3943	200.234	172.898	27.1234	32.2443	NA	70.8274
8	Ainsworth_group_18	43	Ainsworth_137	Lisa_Ainsworth	Published	2509_2	Panicoideae	Zea mays	NADP-ME	Monocot	Mo17 x Hp301	Aci	6	Outdoor	40.02	-88.14	Plotted_field	Control	400	Control	Control	None	18.08	24.38	Natural	NA	13	NA	LI-6800	Sheet 2019 maize C4 ACi data_Li & Ainsworth.xlsx	doi.org/10.1111/gcb.16108	41.8882	0.465465	573.868	744.989	5.24548	1.20417	6	0.5	2.24758	29.3406	28.5555	27.3616	799.943	744.989	21.2417	27.3639	NA	66.1992
8	Ainsworth_group_18	43	Ainsworth_137	Lisa_Ainsworth	Published	2509_2	Panicoideae	Zea mays	NADP-ME	Monocot	Mo17 x Hp301	Aci	6	Outdoor	40.02	-88.14	Plotted_field	Control	400	Control	Control	None	18.08	24.38	Natural	NA	13	NA	LI-6800	Sheet 2019 maize C4 ACi data_Li & Ainsworth.xlsx	doi.org/10.1111/gcb.16108	42.8623	0.431289	752.086	942.779	5.03336	1.23788	6	0.5	2.24655	29.3449	28.6044	27.3941	999.904	942.779	21.2604	27.1361	NA	65.6327
8	Ainsworth_group_18	43	Ainsworth_137	Lisa_Ainsworth	Published	2509_2	Panicoideae	Zea mays	NADP-ME	Monocot	Mo17 x Hp301	Aci	6	Outdoor	40.02	-88.14	Plotted_field	Control	400	Control	Control	None	18.08	24.38	Natural	NA	13	NA	LI-6800	Sheet 2019 maize C4 ACi data_Li & Ainsworth.xlsx	doi.org/10.1111/gcb.16108	42.8518	0.397119	933.165	1142	4.80129	1.27282	6	0.5	2.24572	29.3369	28.6524	27.4159	1200	1142	21.2888	26.8956	NA	65.0783
8	Ainsworth_group_18	43	Ainsworth_137	Lisa_Ainsworth	Published	2509_2	Panicoideae	Zea mays	NADP-ME	Monocot	Mo17 x Hp301	Aci	6	Outdoor	40.02	-88.14	Plotted_field	Control	400	Control	Control	None	18.08	24.38	Natural	NA	13	NA	LI-6800	Sheet 2019 maize C4 ACi data_Li & Ainsworth.xlsx	doi.org/10.1111/gcb.16108	42.6281	0.368216	1212.61	1440.95	4.63135	1.31533	6	0.5	2.2499	29.4073	28.7706	27.4383	1500.11	1440.95	21.3319	26.741	NA	64.4406
8	Ainsworth_group_18	40	Ainsworth_134	Lisa_Ainsworth	Published	2105_1	Panicoideae	Zea mays	NADP-ME	Monocot	Mo17 x Hp301	Aci	3	Outdoor	40.02	-88.14	Plotted_field	Control	400	Control	Control	None	18.08	24.38	Natural	NA	13	NA	LI-6800	Sheet 2019 maize C4 ACi data_Li & Ainsworth.xlsx	doi.org/10.1111/gcb.16108	13.5937	0.386855	21.1644	83.1539	4.9906	1.34505	6	0.5	2.2342	30.1627	30.4083	30.204	99.9626	83.1539	24.7049	30.5103	NA	70.1405
8	Ainsworth_group_18	39	Ainsworth_133	Lisa_Ainsworth	Published	1711_2	Panicoideae	Zea mays	NADP-ME	Monocot	Mo17 x Hp301	Aci	2	Outdoor	40.02	-88.14	Plotted_field	Control	400	Control	Control	None	18.08	24.38	Natural	NA	13	NA	LI-6800	Sheet 2019 maize C4 ACi data_Li & Ainsworth.xlsx	doi.org/10.1111/gcb.16108	40.2889	0.285314	887.284	1147.08	3.34682	1.19962	6	0.5	2.24109	30.9636	30.3727	31.6017	1200.03	1147.08	27.8633	31.7517	NA	70.0327
8	Ainsworth_group_18	42	Ainsworth_136	Lisa_Ainsworth	Published	2509_1	Panicoideae	Zea mays	NADP-ME	Monocot	Mo17 x Hp301	Aci	5	Outdoor	40.02	-88.14	Plotted_field	Control	400	Control	Control	None	18.08	24.38	Natural	NA	13	NA	LI-6800	Sheet 2019 maize C4 ACi data_Li & Ainsworth.xlsx	doi.org/10.1111/gcb.16108	32.6809	0.321284	1248.25	1453.25	4.35132	1.40239	6	0.5	2.24887	29.2897	28.7562	26.9066	1500.06	1453.25	20.7396	25.8265	NA	62.6697
8	Ainsworth_group_18	45	Ainsworth_139	Lisa_Ainsworth	Published	2911_2	Panicoideae	Zea mays	NADP-ME	Monocot	Mo17 x Hp301	Aci	8	Outdoor	40.02	-88.14	Plotted_field	Control	400	Control	Control	None	18.08	24.38	Natural	NA	13	NA	LI-6800	Sheet 2019 maize C4 ACi data_Li & Ainsworth.xlsx	doi.org/10.1111/gcb.16108	40.5386	0.120636	577.796	1149.04	1.69492	1.38689	NA	NA	2.2516	29.8355	30.2626	28.9084	1200.03	1149.04	27.557	29.5311	NA	69.6208
8	Ainsworth_group_18	45	Ainsworth_139	Lisa_Ainsworth	Published	2911_2	Panicoideae	Zea mays	NADP-ME	Monocot	Mo17 x Hp301	Aci	8	Outdoor	40.02	-88.14	Plotted_field	Control	400	Control	Control	None	18.08	24.38	Natural	NA	13	NA	LI-6800	Sheet 2019 maize C4 ACi data_Li & Ainsworth.xlsx	doi.org/10.1111/gcb.16108	11.0339	0.326517	27.3257	86.3174	3.98646	1.26568	NA	NA	2.23562	29.6234	29.7266	28.5235	99.967	86.3174	24.7911	29.4327	NA	70.2378
8	Ainsworth_group_18	41	Ainsworth_135	Lisa_Ainsworth	Published	2105_2	Panicoideae	Zea mays	NADP-ME	Monocot	Mo17 x Hp301	Aci	4	Outdoor	40.02	-88.14	Plotted_field	Control	400	Control	Control	None	18.08	24.38	Natural	NA	13	NA	LI-6800	Sheet 2019 maize C4 ACi data_Li & Ainsworth.xlsx	doi.org/10.1111/gcb.16108	35.2325	0.0484937	253.848	1456	0.973986	1.92933	6	0.5	2.24506	30.7834	32.9378	32.688	1499.98	1456	30.2358	31.3679	NA	69.6852
8	Ainsworth_group_18	38	Ainsworth_132	Lisa_Ainsworth	Published	1711_1	Panicoideae	Zea mays	NADP-ME	Monocot	Mo17 x Hp301	Aci	1	Outdoor	40.02	-88.14	Plotted_field	Control	400	Control	Control	None	18.08	24.38	Natural	NA	13	NA	LI-6800	Sheet 2019 maize C4 ACi data_Li & Ainsworth.xlsx	doi.org/10.1111/gcb.16108	37.48	0.384699	374.842	552.069	4.19561	1.14175	6	0.5	2.24955	30.1629	29.5321	29.3802	599.823	552.069	25.4035	30.2856	NA	69.8884
8	Ainsworth_group_18	42	Ainsworth_136	Lisa_Ainsworth	Published	2509_1	Panicoideae	Zea mays	NADP-ME	Monocot	Mo17 x Hp301	Aci	5	Outdoor	40.02	-88.14	Plotted_field	Control	400	Control	Control	None	18.08	24.38	Natural	NA	13	NA	LI-6800	Sheet 2019 maize C4 ACi data_Li & Ainsworth.xlsx	doi.org/10.1111/gcb.16108	31.2602	0.30888	181.649	360.606	4.32213	1.44562	6	0.5	2.24126	29.29	28.7664	26.5994	399.985	360.606	20.358	25.4123	NA	61.669
8	Ainsworth_group_18	43	Ainsworth_137	Lisa_Ainsworth	Published	2509_2	Panicoideae	Zea mays	NADP-ME	Monocot	Mo17 x Hp301	Aci	6	Outdoor	40.02	-88.14	Plotted_field	Control	400	Control	Control	None	18.08	24.38	Natural	NA	13	NA	LI-6800	Sheet 2019 maize C4 ACi data_Li & Ainsworth.xlsx	doi.org/10.1111/gcb.16108	14.678	0.464892	25.349	81.8852	5.32238	1.22333	6	0.5	2.24429	29.3583	28.6248	27.2528	100.02	81.8852	21.1173	27.329	NA	66.0498
8	Ainsworth_group_18	39	Ainsworth_133	Lisa_Ainsworth	Published	1711_2	Panicoideae	Zea mays	NADP-ME	Monocot	Mo17 x Hp301	Aci	2	Outdoor	40.02	-88.14	Plotted_field	Control	400	Control	Control	None	18.08	24.38	Natural	NA	13	NA	LI-6800	Sheet 2019 maize C4 ACi data_Li & Ainsworth.xlsx	doi.org/10.1111/gcb.16108	12.1001	0.436647	35.5369	85.0724	4.69432	1.13675	6	0.5	2.25012	31.0389	30.3103	31.4486	100.072	85.0724	26.7799	32.2316	NA	70.7797
8	Ainsworth_group_18	39	Ainsworth_133	Lisa_Ainsworth	Published	1711_2	Panicoideae	Zea mays	NADP-ME	Monocot	Mo17 x Hp301	Aci	2	Outdoor	40.02	-88.14	Plotted_field	Control	400	Control	Control	None	18.08	24.38	Natural	NA	13	NA	LI-6800	Sheet 2019 maize C4 ACi data_Li & Ainsworth.xlsx	doi.org/10.1111/gcb.16108	6.27433	0.454705	17.565	42.3121	4.83549	1.12925	6	0.5	2.24594	31.0075	30.2521	31.5007	50.0863	42.3121	26.5454	32.161	NA	70.7526
8	Ainsworth_group_18	45	Ainsworth_139	Lisa_Ainsworth	Published	2911_2	Panicoideae	Zea mays	NADP-ME	Monocot	Mo17 x Hp301	Aci	8	Outdoor	40.02	-88.14	Plotted_field	Control	400	Control	Control	None	18.08	24.38	Natural	NA	13	NA	LI-6800	Sheet 2019 maize C4 ACi data_Li & Ainsworth.xlsx	doi.org/10.1111/gcb.16108	40.3655	0.252977	271.615	549.333	3.23076	1.30114	NA	NA	2.25208	29.6825	29.8168	28.7468	599.909	549.333	25.5322	29.2961	NA	69.6731
8	Ainsworth_group_18	38	Ainsworth_132	Lisa_Ainsworth	Published	1711_1	Panicoideae	Zea mays	NADP-ME	Monocot	Mo17 x Hp301	Aci	1	Outdoor	40.02	-88.14	Plotted_field	Control	400	Control	Control	None	18.08	24.38	Natural	NA	13	NA	LI-6800	Sheet 2019 maize C4 ACi data_Li & Ainsworth.xlsx	doi.org/10.1111/gcb.16108	40.9545	0.253536	1147.85	1445.67	2.95836	1.18517	6	0.5	2.23901	30.3466	29.9328	29.578	1499.95	1445.67	27.3827	30.8234	NA	70.3832
8	Ainsworth_group_18	39	Ainsworth_133	Lisa_Ainsworth	Published	1711_2	Panicoideae	Zea mays	NADP-ME	Monocot	Mo17 x Hp301	Aci	2	Outdoor	40.02	-88.14	Plotted_field	Control	400	Control	Control	None	18.08	24.38	Natural	NA	13	NA	LI-6800	Sheet 2019 maize C4 ACi data_Li & Ainsworth.xlsx	doi.org/10.1111/gcb.16108	34.2447	0.307144	162.558	357.562	3.52412	1.17837	6	0.5	2.24924	31.0082	30.4546	31.2729	400.166	357.562	28.0846	32.1773	NA	70.779
8	Ainsworth_group_18	45	Ainsworth_139	Lisa_Ainsworth	Published	2911_2	Panicoideae	Zea mays	NADP-ME	Monocot	Mo17 x Hp301	Aci	8	Outdoor	40.02	-88.14	Plotted_field	Control	400	Control	Control	None	18.08	24.38	Natural	NA	13	NA	LI-6800	Sheet 2019 maize C4 ACi data_Li & Ainsworth.xlsx	doi.org/10.1111/gcb.16108	40.639	0.15048	486.791	948.809	2.0628	1.36302	NA	NA	2.25575	29.7536	30.103	28.8405	999.932	948.809	26.9731	29.3761	NA	69.5795
8	Ainsworth_group_18	45	Ainsworth_139	Lisa_Ainsworth	Published	2911_2	Panicoideae	Zea mays	NADP-ME	Monocot	Mo17 x Hp301	Aci	8	Outdoor	40.02	-88.14	Plotted_field	Control	400	Control	Control	None	18.08	24.38	Natural	NA	13	NA	LI-6800	Sheet 2019 maize C4 ACi data_Li & Ainsworth.xlsx	doi.org/10.1111/gcb.16108	35.5524	0.311021	155.403	355.65	3.84447	1.27644	NA	NA	2.24961	29.6451	29.711	28.6885	399.961	355.65	24.808	29.287	NA	69.802
8	Ainsworth_group_18	43	Ainsworth_137	Lisa_Ainsworth	Published	2509_2	Panicoideae	Zea mays	NADP-ME	Monocot	Mo17 x Hp301	Aci	6	Outdoor	40.02	-88.14	Plotted_field	Control	400	Control	Control	None	18.08	24.38	Natural	NA	13	NA	LI-6800	Sheet 2019 maize C4 ACi data_Li & Ainsworth.xlsx	doi.org/10.1111/gcb.16108	31.2711	0.51442	246.548	360.124	5.55704	1.16651	6	0.5	2.24761	29.3372	28.5212	27.313	400.051	360.124	21.1802	27.6642	NA	66.9404
8	Ainsworth_group_18	43	Ainsworth_137	Lisa_Ainsworth	Published	2509_2	Panicoideae	Zea mays	NADP-ME	Monocot	Mo17 x Hp301	Aci	6	Outdoor	40.02	-88.14	Plotted_field	Control	400	Control	Control	None	18.08	24.38	Natural	NA	13	NA	LI-6800	Sheet 2019 maize C4 ACi data_Li & Ainsworth.xlsx	doi.org/10.1111/gcb.16108	41.6245	0.376808	151.938	348.097	4.71278	1.311	6	0.5	2.24709	29.3402	28.672	27.1652	400.019	348.097	21.0482	26.5538	NA	64.2444
8	Ainsworth_group_18	45	Ainsworth_139	Lisa_Ainsworth	Published	2911_2	Panicoideae	Zea mays	NADP-ME	Monocot	Mo17 x Hp301	Aci	8	Outdoor	40.02	-88.14	Plotted_field	Control	400	Control	Control	None	18.08	24.38	Natural	NA	13	NA	LI-6800	Sheet 2019 maize C4 ACi data_Li & Ainsworth.xlsx	doi.org/10.1111/gcb.16108	5.82146	0.338894	12.7871	42.8019	4.11783	1.2623	NA	NA	2.25815	29.6407	29.7034	28.6154	50.0016	42.8019	24.6121	29.4098	NA	70.1148
8	Ainsworth_group_18	39	Ainsworth_133	Lisa_Ainsworth	Published	1711_2	Panicoideae	Zea mays	NADP-ME	Monocot	Mo17 x Hp301	Aci	2	Outdoor	40.02	-88.14	Plotted_field	Control	400	Control	Control	None	18.08	24.38	Natural	NA	13	NA	LI-6800	Sheet 2019 maize C4 ACi data_Li & Ainsworth.xlsx	doi.org/10.1111/gcb.16108	40.4401	0.326959	719.903	947.407	3.68594	1.1633	6	0.5	2.26107	30.9229	30.23	31.5712	1000.13	947.407	27.4787	31.7617	NA	70.2149
8	Ainsworth_group_18	39	Ainsworth_133	Lisa_Ainsworth	Published	1711_2	Panicoideae	Zea mays	NADP-ME	Monocot	Mo17 x Hp301	Aci	2	Outdoor	40.02	-88.14	Plotted_field	Control	400	Control	Control	None	18.08	24.38	Natural	NA	13	NA	LI-6800	Sheet 2019 maize C4 ACi data_Li & Ainsworth.xlsx	doi.org/10.1111/gcb.16108	33.6595	0.453947	222.172	357.558	4.85891	1.13663	6	0.5	2.24868	30.9562	30.1399	31.5314	400.034	357.558	26.163	31.8082	NA	70.1797
8	Ainsworth_group_18	43	Ainsworth_137	Lisa_Ainsworth	Published	2509_2	Panicoideae	Zea mays	NADP-ME	Monocot	Mo17 x Hp301	Aci	6	Outdoor	40.02	-88.14	Plotted_field	Control	400	Control	Control	None	18.08	24.38	Natural	NA	13	NA	LI-6800	Sheet 2019 maize C4 ACi data_Li & Ainsworth.xlsx	doi.org/10.1111/gcb.16108	27.4958	0.428228	51.7719	166.021	5.09853	1.26198	6	0.5	2.24604	29.3928	28.6698	27.2235	200.033	166.021	21.0913	27.0443	NA	65.2289
8	Ainsworth_group_18	39	Ainsworth_133	Lisa_Ainsworth	Published	1711_2	Panicoideae	Zea mays	NADP-ME	Monocot	Mo17 x Hp301	Aci	2	Outdoor	40.02	-88.14	Plotted_field	Control	400	Control	Control	None	18.08	24.38	Natural	NA	13	NA	LI-6800	Sheet 2019 maize C4 ACi data_Li & Ainsworth.xlsx	doi.org/10.1111/gcb.16108	39.5308	0.3868	559.719	748.915	4.21682	1.141	6	0.5	2.24271	30.9137	30.1333	31.5573	800.138	748.915	26.8474	31.7466	NA	70.2166
8	Ainsworth_group_18	45	Ainsworth_139	Lisa_Ainsworth	Published	2911_2	Panicoideae	Zea mays	NADP-ME	Monocot	Mo17 x Hp301	Aci	8	Outdoor	40.02	-88.14	Plotted_field	Control	400	Control	Control	None	18.08	24.38	Natural	NA	13	NA	LI-6800	Sheet 2019 maize C4 ACi data_Li & Ainsworth.xlsx	doi.org/10.1111/gcb.16108	39.8136	0.0964996	750.095	1449.85	1.40642	1.43066	NA	NA	2.24819	29.8534	30.3181	28.9868	1500.08	1449.85	27.589	29.2276	NA	68.8393
8	Ainsworth_group_18	43	Ainsworth_137	Lisa_Ainsworth	Published	2509_2	Panicoideae	Zea mays	NADP-ME	Monocot	Mo17 x Hp301	Aci	6	Outdoor	40.02	-88.14	Plotted_field	Control	400	Control	Control	None	18.08	24.38	Natural	NA	13	NA	LI-6800	Sheet 2019 maize C4 ACi data_Li & Ainsworth.xlsx	doi.org/10.1111/gcb.16108	36.4512	0.388927	88.9155	254.826	4.8023	1.29772	6	0.5	2.24508	29.3609	28.6658	27.1928	300.038	254.826	21.0659	26.6752	NA	64.4566
8	Ainsworth_group_18	39	Ainsworth_133	Lisa_Ainsworth	Published	1711_2	Panicoideae	Zea mays	NADP-ME	Monocot	Mo17 x Hp301	Aci	2	Outdoor	40.02	-88.14	Plotted_field	Control	400	Control	Control	None	18.08	24.38	Natural	NA	13	NA	LI-6800	Sheet 2019 maize C4 ACi data_Li & Ainsworth.xlsx	doi.org/10.1111/gcb.16108	37.8613	0.409257	382.363	551.774	4.37291	1.12344	6	0.5	2.25071	30.913	30.1242	31.5483	600.106	551.774	26.821	31.9014	NA	70.5605
8	Ainsworth_group_18	39	Ainsworth_133	Lisa_Ainsworth	Published	1711_2	Panicoideae	Zea mays	NADP-ME	Monocot	Mo17 x Hp301	Aci	2	Outdoor	40.02	-88.14	Plotted_field	Control	400	Control	Control	None	18.08	24.38	Natural	NA	13	NA	LI-6800	Sheet 2019 maize C4 ACi data_Li & Ainsworth.xlsx	doi.org/10.1111/gcb.16108	29.4604	0.357128	117.873	263.481	4.03549	1.17379	6	0.5	2.24891	31.0332	30.426	31.3387	300.111	263.481	27.4629	32.15	NA	70.6212
8	Ainsworth_group_18	45	Ainsworth_139	Lisa_Ainsworth	Published	2911_2	Panicoideae	Zea mays	NADP-ME	Monocot	Mo17 x Hp301	Aci	8	Outdoor	40.02	-88.14	Plotted_field	Control	400	Control	Control	None	18.08	24.38	Natural	NA	13	NA	LI-6800	Sheet 2019 maize C4 ACi data_Li & Ainsworth.xlsx	doi.org/10.1111/gcb.16108	41.1622	0.196773	387.205	748.189	2.59412	1.32543	NA	NA	2.26004	29.686	29.916	28.7935	799.917	748.189	26.2715	29.2935	NA	69.655
8	Ainsworth_group_18	43	Ainsworth_137	Lisa_Ainsworth	Published	2509_2	Panicoideae	Zea mays	NADP-ME	Monocot	Mo17 x Hp301	Aci	6	Outdoor	40.02	-88.14	Plotted_field	Control	400	Control	Control	None	18.08	24.38	Natural	NA	13	NA	LI-6800	Sheet 2019 maize C4 ACi data_Li & Ainsworth.xlsx	doi.org/10.1111/gcb.16108	7.54794	0.497206	13.3484	40.7068	5.53345	1.19742	6	0.5	2.24614	29.3847	28.6249	27.2874	50.0347	40.7068	21.1311	27.5881	NA	66.58
9	Ainsworth_group_19	49	Ainsworth_142	Lisa_Ainsworth	Published	2111_1	Panicoideae	Zea mays	NADP-ME	Monocot	Mo17 x NC338	Aci	3	Outdoor	40.02	-88.14	Plotted_field	Control	400	Control	Control	None	18.08	24.38	Natural	NA	13	NA	LI-6800	Sheet 2019 maize C4 ACi data_Li & Ainsworth.xlsx	doi.org/10.1111/gcb.16108	37.9328	0.372199	172.162	352.256	3.48738	0.979225	6	0.5	2.24379	30.1901	28.82	28.7724	399.247	352.256	26.1809	30.239	NA	69.6706
9	Ainsworth_group_19	48	Ainsworth_141	Lisa_Ainsworth	Published	1706_2	Panicoideae	Zea mays	NADP-ME	Monocot	Mo17 x NC338	Aci	2	Outdoor	40.02	-88.14	Plotted_field	Control	400	Control	Control	None	18.08	24.38	Natural	NA	13	NA	LI-6800	Sheet 2019 maize C4 ACi data_Li & Ainsworth.xlsx	doi.org/10.1111/gcb.16108	31.3862	0.378307	213.114	361.132	3.59526	1.00036	6	0.5	2.24828	28.8713	28.0879	26.3515	400.351	361.132	24.0506	28.2428	NA	70.4916
9	Ainsworth_group_19	48	Ainsworth_141	Lisa_Ainsworth	Published	1706_2	Panicoideae	Zea mays	NADP-ME	Monocot	Mo17 x NC338	Aci	2	Outdoor	40.02	-88.14	Plotted_field	Control	400	Control	Control	None	18.08	24.38	Natural	NA	13	NA	LI-6800	Sheet 2019 maize C4 ACi data_Li & Ainsworth.xlsx	doi.org/10.1111/gcb.16108	35.8927	0.339103	365.527	554.701	3.33373	1.02571	6	0.5	2.25142	28.8946	28.1246	26.4069	599.988	554.701	24.1827	28.0706	NA	69.9667
9	Ainsworth_group_19	47	Ainsworth_140	Lisa_Ainsworth	Published	1706_1	Panicoideae	Zea mays	NADP-ME	Monocot	Mo17 x NC338	Aci	1	Outdoor	40.02	-88.14	Plotted_field	Control	400	Control	Control	None	18.08	24.38	Natural	NA	13	NA	LI-6800	Sheet 2019 maize C4 ACi data_Li & Ainsworth.xlsx	doi.org/10.1111/gcb.16108	32.7952	0.210291	1170.65	1456.47	2.41919	1.16245	6	0.5	2.25164	30.1184	29.6086	29.3621	1500.05	1456.47	27.3165	30.1319	NA	70.0114
9	Ainsworth_group_19	49	Ainsworth_142	Lisa_Ainsworth	Published	2111_1	Panicoideae	Zea mays	NADP-ME	Monocot	Mo17 x NC338	Aci	3	Outdoor	40.02	-88.14	Plotted_field	Control	400	Control	Control	None	18.08	24.38	Natural	NA	13	NA	LI-6800	Sheet 2019 maize C4 ACi data_Li & Ainsworth.xlsx	doi.org/10.1111/gcb.16108	31.3247	0.400467	122.462	261.179	3.64453	0.956808	6	0.5	2.24845	30.2078	28.8295	28.801	299.91	261.179	26.2474	30.4874	NA	70.1707
9	Ainsworth_group_19	48	Ainsworth_141	Lisa_Ainsworth	Published	1706_2	Panicoideae	Zea mays	NADP-ME	Monocot	Mo17 x NC338	Aci	2	Outdoor	40.02	-88.14	Plotted_field	Control	400	Control	Control	None	18.08	24.38	Natural	NA	13	NA	LI-6800	Sheet 2019 maize C4 ACi data_Li & Ainsworth.xlsx	doi.org/10.1111/gcb.16108	31.2278	0.265506	158.214	361.359	2.7066	1.04572	6	0.5	2.257	28.7449	28.1019	26.025	400.003	361.359	24.6678	27.8251	NA	69.9437
9	Ainsworth_group_19	51	Ainsworth_144	Lisa_Ainsworth	Published	2512_1	Panicoideae	Zea mays	NADP-ME	Monocot	Mo17 x NC338	Aci	5	Outdoor	40.02	-88.14	Plotted_field	Control	400	Control	Control	None	18.08	24.38	Natural	NA	13	NA	LI-6800	Sheet 2019 maize C4 ACi data_Li & Ainsworth.xlsx	doi.org/10.1111/gcb.16108	41.9429	0.216364	1094.54	1445.12	2.66997	1.24263	6	0.5	2.24197	30.3777	30.046	29.5293	1500.07	1445.12	27.4158	30.5216	NA	69.5742
9	Ainsworth_group_19	47	Ainsworth_140	Lisa_Ainsworth	Published	1706_1	Panicoideae	Zea mays	NADP-ME	Monocot	Mo17 x NC338	Aci	1	Outdoor	40.02	-88.14	Plotted_field	Control	400	Control	Control	None	18.08	24.38	Natural	NA	13	NA	LI-6800	Sheet 2019 maize C4 ACi data_Li & Ainsworth.xlsx	doi.org/10.1111/gcb.16108	33.081	0.261805	728.008	957.029	2.89448	1.13065	6	0.5	2.25352	30.0657	29.4492	29.284	1000.05	957.029	26.7026	30.0715	NA	70.0764
9	Ainsworth_group_19	48	Ainsworth_141	Lisa_Ainsworth	Published	1706_2	Panicoideae	Zea mays	NADP-ME	Monocot	Mo17 x NC338	Aci	2	Outdoor	40.02	-88.14	Plotted_field	Control	400	Control	Control	None	18.08	24.38	Natural	NA	13	NA	LI-6800	Sheet 2019 maize C4 ACi data_Li & Ainsworth.xlsx	doi.org/10.1111/gcb.16108	38.1567	0.331109	543.247	751.324	3.25198	1.0226	6	0.5	2.25398	28.9326	28.1862	26.4747	800.043	751.324	24.448	28.2401	NA	70.2333
9	Ainsworth_group_19	52	Ainsworth_145	Lisa_Ainsworth	Published	2512_2	Panicoideae	Zea mays	NADP-ME	Monocot	Mo17 x NC338	Aci	6	Outdoor	40.02	-88.14	Plotted_field	Control	400	Control	Control	None	18.08	24.38	Natural	NA	13	NA	LI-6800	Sheet 2019 maize C4 ACi data_Li & Ainsworth.xlsx	doi.org/10.1111/gcb.16108	9.02471	0.245621	25.5985	88.8034	3.49477	1.44712	6	0.5	2.24494	29.9665	29.6698	28.2013	100.005	88.8034	23.4292	27.5074	NA	64.2761
9	Ainsworth_group_19	48	Ainsworth_141	Lisa_Ainsworth	Published	1706_2	Panicoideae	Zea mays	NADP-ME	Monocot	Mo17 x NC338	Aci	2	Outdoor	40.02	-88.14	Plotted_field	Control	400	Control	Control	None	18.08	24.38	Natural	NA	13	NA	LI-6800	Sheet 2019 maize C4 ACi data_Li & Ainsworth.xlsx	doi.org/10.1111/gcb.16108	38.4193	0.304572	917.051	1149.6	3.07827	1.04606	6	0.5	2.24864	28.9737	28.2446	26.5817	1199.95	1149.6	24.5488	28.1388	NA	69.8074
9	Ainsworth_group_19	52	Ainsworth_145	Lisa_Ainsworth	Published	2512_2	Panicoideae	Zea mays	NADP-ME	Monocot	Mo17 x NC338	Aci	6	Outdoor	40.02	-88.14	Plotted_field	Control	400	Control	Control	None	18.08	24.38	Natural	NA	13	NA	LI-6800	Sheet 2019 maize C4 ACi data_Li & Ainsworth.xlsx	doi.org/10.1111/gcb.16108	28.3789	0.206649	129.168	364.614	3.07546	1.50028	6	0.5	2.24612	29.8864	29.6313	27.9269	400.015	364.614	23.2922	26.8836	NA	63.098
9	Ainsworth_group_19	52	Ainsworth_145	Lisa_Ainsworth	Published	2512_2	Panicoideae	Zea mays	NADP-ME	Monocot	Mo17 x NC338	Aci	6	Outdoor	40.02	-88.14	Plotted_field	Control	400	Control	Control	None	18.08	24.38	Natural	NA	13	NA	LI-6800	Sheet 2019 maize C4 ACi data_Li & Ainsworth.xlsx	doi.org/10.1111/gcb.16108	30.9862	0.214396	502.793	759.981	3.14212	1.48006	6	0.5	2.24523	30.0598	29.7799	28.5533	800.029	759.981	23.7694	27.4364	NA	63.7839
9	Ainsworth_group_19	48	Ainsworth_141	Lisa_Ainsworth	Published	1706_2	Panicoideae	Zea mays	NADP-ME	Monocot	Mo17 x NC338	Aci	2	Outdoor	40.02	-88.14	Plotted_field	Control	400	Control	Control	None	18.08	24.38	Natural	NA	13	NA	LI-6800	Sheet 2019 maize C4 ACi data_Li & Ainsworth.xlsx	doi.org/10.1111/gcb.16108	38.6431	0.320591	729.917	949.988	3.17479	1.0287	6	0.5	2.24983	28.9314	28.194	26.5284	999.976	949.988	24.4966	28.1987	NA	70.1294
9	Ainsworth_group_19	51	Ainsworth_144	Lisa_Ainsworth	Published	2512_1	Panicoideae	Zea mays	NADP-ME	Monocot	Mo17 x NC338	Aci	5	Outdoor	40.02	-88.14	Plotted_field	Control	400	Control	Control	None	18.08	24.38	Natural	NA	13	NA	LI-6800	Sheet 2019 maize C4 ACi data_Li & Ainsworth.xlsx	doi.org/10.1111/gcb.16108	27.8329	0.314445	210.229	366.451	3.3384	1.09363	6	0.5	2.24779	30.0465	29.5898	29.2814	401.319	366.451	27.0284	30.9107	NA	71.8065
9	Ainsworth_group_19	48	Ainsworth_141	Lisa_Ainsworth	Published	1706_2	Panicoideae	Zea mays	NADP-ME	Monocot	Mo17 x NC338	Aci	2	Outdoor	40.02	-88.14	Plotted_field	Control	400	Control	Control	None	18.08	24.38	Natural	NA	13	NA	LI-6800	Sheet 2019 maize C4 ACi data_Li & Ainsworth.xlsx	doi.org/10.1111/gcb.16108	25.5612	0.278183	109.592	268.445	2.81248	1.04027	6	0.5	2.25232	28.7763	28.1081	26.1017	300.023	268.445	24.6115	27.8922	NA	69.9885
9	Ainsworth_group_19	48	Ainsworth_141	Lisa_Ainsworth	Published	1706_2	Panicoideae	Zea mays	NADP-ME	Monocot	Mo17 x NC338	Aci	2	Outdoor	40.02	-88.14	Plotted_field	Control	400	Control	Control	None	18.08	24.38	Natural	NA	13	NA	LI-6800	Sheet 2019 maize C4 ACi data_Li & Ainsworth.xlsx	doi.org/10.1111/gcb.16108	19.1753	0.315563	70.6267	176.344	3.05619	1.00503	6	0.5	2.2504	28.7776	28.0761	26.1692	200.001	176.344	24.6089	28.173	NA	70.6918
9	Ainsworth_group_19	47	Ainsworth_140	Lisa_Ainsworth	Published	1706_1	Panicoideae	Zea mays	NADP-ME	Monocot	Mo17 x NC338	Aci	1	Outdoor	40.02	-88.14	Plotted_field	Control	400	Control	Control	None	18.08	24.38	Natural	NA	13	NA	LI-6800	Sheet 2019 maize C4 ACi data_Li & Ainsworth.xlsx	doi.org/10.1111/gcb.16108	32.9767	0.238486	904.88	1156.77	2.69202	1.14816	6	0.5	2.25272	30.1022	29.5306	29.3169	1200.08	1156.77	26.9558	30.0891	NA	69.9741
9	Ainsworth_group_19	48	Ainsworth_141	Lisa_Ainsworth	Published	1706_2	Panicoideae	Zea mays	NADP-ME	Monocot	Mo17 x NC338	Aci	2	Outdoor	40.02	-88.14	Plotted_field	Control	400	Control	Control	None	18.08	24.38	Natural	NA	13	NA	LI-6800	Sheet 2019 maize C4 ACi data_Li & Ainsworth.xlsx	doi.org/10.1111/gcb.16108	5.87666	0.422816	19.2037	43.932	3.95475	0.994247	6	0.5	2.24874	28.8034	28.0664	26.2764	51.1917	43.932	23.6472	28.2583	NA	70.8031
9	Ainsworth_group_19	53	Ainsworth_146	Lisa_Ainsworth	Published	2908_1	Panicoideae	Zea mays	NADP-ME	Monocot	Mo17 x NC338	Aci	7	Outdoor	40.02	-88.14	Plotted_field	Control	400	Control	Control	None	18.08	24.38	Natural	NA	13	NA	LI-6800	Sheet 2019 maize C4 ACi data_Li & Ainsworth.xlsx	doi.org/10.1111/gcb.16108	6.72855	0.344487	7.58801	41.6662	4.58511	1.38464	6	0.5	2.24915	29.3183	29.9914	27.3662	49.935	41.6662	23.5659	28.8855	NA	70.1512
9	Ainsworth_group_19	53	Ainsworth_146	Lisa_Ainsworth	Published	2908_1	Panicoideae	Zea mays	NADP-ME	Monocot	Mo17 x NC338	Aci	7	Outdoor	40.02	-88.14	Plotted_field	Control	400	Control	Control	None	18.08	24.38	Natural	NA	13	NA	LI-6800	Sheet 2019 maize C4 ACi data_Li & Ainsworth.xlsx	doi.org/10.1111/gcb.16108	37.7469	0.32895	150.968	352.999	4.36172	1.37489	6	0.5	2.24756	29.2664	29.8844	27.386	399.951	352.999	23.6607	28.7223	NA	69.9614
9	Ainsworth_group_19	52	Ainsworth_145	Lisa_Ainsworth	Published	2512_2	Panicoideae	Zea mays	NADP-ME	Monocot	Mo17 x NC338	Aci	6	Outdoor	40.02	-88.14	Plotted_field	Control	400	Control	Control	None	18.08	24.38	Natural	NA	13	NA	LI-6800	Sheet 2019 maize C4 ACi data_Li & Ainsworth.xlsx	doi.org/10.1111/gcb.16108	23.1273	0.206077	79.4952	271.238	3.07854	1.50572	6	0.5	2.2473	29.9219	29.676	28.0173	299.994	271.238	23.34	26.9349	NA	63.0947
9	Ainsworth_group_19	52	Ainsworth_145	Lisa_Ainsworth	Published	2512_2	Panicoideae	Zea mays	NADP-ME	Monocot	Mo17 x NC338	Aci	6	Outdoor	40.02	-88.14	Plotted_field	Control	400	Control	Control	None	18.08	24.38	Natural	NA	13	NA	LI-6800	Sheet 2019 maize C4 ACi data_Li & Ainsworth.xlsx	doi.org/10.1111/gcb.16108	4.6578	0.262079	13.5028	44.1908	3.65899	1.42525	6	0.5	2.2456	29.9898	29.6772	28.2808	49.9737	44.1908	23.4752	27.7438	NA	64.7456
9	Ainsworth_group_19	52	Ainsworth_145	Lisa_Ainsworth	Published	2512_2	Panicoideae	Zea mays	NADP-ME	Monocot	Mo17 x NC338	Aci	6	Outdoor	40.02	-88.14	Plotted_field	Control	400	Control	Control	None	18.08	24.38	Natural	NA	13	NA	LI-6800	Sheet 2019 maize C4 ACi data_Li & Ainsworth.xlsx	doi.org/10.1111/gcb.16108	24.6363	0.272025	208.903	368.808	3.72914	1.40256	6	0.5	2.24909	30.0131	29.6629	28.3832	400.023	368.808	23.5848	27.9349	NA	65.1105
9	Ainsworth_group_19	48	Ainsworth_141	Lisa_Ainsworth	Published	1706_2	Panicoideae	Zea mays	NADP-ME	Monocot	Mo17 x NC338	Aci	2	Outdoor	40.02	-88.14	Plotted_field	Control	400	Control	Control	None	18.08	24.38	Natural	NA	13	NA	LI-6800	Sheet 2019 maize C4 ACi data_Li & Ainsworth.xlsx	doi.org/10.1111/gcb.16108	38.109	0.285598	1199.53	1449.11	2.95673	1.06676	6	0.5	2.25042	28.9984	28.3095	26.6339	1499.98	1449.11	24.6297	28.078	NA	69.5552
9	Ainsworth_group_19	47	Ainsworth_140	Lisa_Ainsworth	Published	1706_1	Panicoideae	Zea mays	NADP-ME	Monocot	Mo17 x NC338	Aci	1	Outdoor	40.02	-88.14	Plotted_field	Control	400	Control	Control	None	18.08	24.38	Natural	NA	13	NA	LI-6800	Sheet 2019 maize C4 ACi data_Li & Ainsworth.xlsx	doi.org/10.1111/gcb.16108	32.5397	0.29935	561.108	758.087	3.23269	1.11394	6	0.5	2.25226	30.0497	29.4129	29.2446	800.077	758.087	26.3903	30.1527	NA	70.3299
9	Ainsworth_group_19	52	Ainsworth_145	Lisa_Ainsworth	Published	2512_2	Panicoideae	Zea mays	NADP-ME	Monocot	Mo17 x NC338	Aci	6	Outdoor	40.02	-88.14	Plotted_field	Control	400	Control	Control	None	18.08	24.38	Natural	NA	13	NA	LI-6800	Sheet 2019 maize C4 ACi data_Li & Ainsworth.xlsx	doi.org/10.1111/gcb.16108	31.6237	0.177772	643.047	958.873	2.7422	1.54461	6	0.5	2.24422	30.0982	29.8943	28.6144	999.977	958.873	23.8639	27.0655	NA	62.7847
9	Ainsworth_group_19	52	Ainsworth_145	Lisa_Ainsworth	Published	2512_2	Panicoideae	Zea mays	NADP-ME	Monocot	Mo17 x NC338	Aci	6	Outdoor	40.02	-88.14	Plotted_field	Control	400	Control	Control	None	18.08	24.38	Natural	NA	13	NA	LI-6800	Sheet 2019 maize C4 ACi data_Li & Ainsworth.xlsx	doi.org/10.1111/gcb.16108	31.623	0.147192	778.538	1158.72	2.37372	1.60321	6	0.5	2.25003	30.1445	29.9956	28.675	1199.97	1158.72	23.9513	26.7235	NA	61.8297
9	Ainsworth_group_19	51	Ainsworth_144	Lisa_Ainsworth	Published	2512_1	Panicoideae	Zea mays	NADP-ME	Monocot	Mo17 x NC338	Aci	5	Outdoor	40.02	-88.14	Plotted_field	Control	400	Control	Control	None	18.08	24.38	Natural	NA	13	NA	LI-6800	Sheet 2019 maize C4 ACi data_Li & Ainsworth.xlsx	doi.org/10.1111/gcb.16108	37.1274	0.299452	333.76	553.227	3.4051	1.16766	6	0.5	2.24725	30.1265	29.6326	29.3029	600.04	553.227	26.3067	30.2691	NA	69.9918
9	Ainsworth_group_19	51	Ainsworth_144	Lisa_Ainsworth	Published	2512_1	Panicoideae	Zea mays	NADP-ME	Monocot	Mo17 x NC338	Aci	5	Outdoor	40.02	-88.14	Plotted_field	Control	400	Control	Control	None	18.08	24.38	Natural	NA	13	NA	LI-6800	Sheet 2019 maize C4 ACi data_Li & Ainsworth.xlsx	doi.org/10.1111/gcb.16108	39.5438	0.299271	512.313	749.587	3.48591	1.19601	6	0.5	2.24232	30.196	29.7479	29.3469	800.174	749.587	26.2082	30.2646	NA	69.7002
9	Ainsworth_group_19	48	Ainsworth_141	Lisa_Ainsworth	Published	1706_2	Panicoideae	Zea mays	NADP-ME	Monocot	Mo17 x NC338	Aci	2	Outdoor	40.02	-88.14	Plotted_field	Control	400	Control	Control	None	18.08	24.38	Natural	NA	13	NA	LI-6800	Sheet 2019 maize C4 ACi data_Li & Ainsworth.xlsx	doi.org/10.1111/gcb.16108	10.4203	0.337435	33.2219	87.1226	3.2328	0.999017	6	0.5	2.25155	28.8194	28.0929	26.2194	99.965	87.1226	24.501	28.2707	NA	70.7656
9	Ainsworth_group_19	51	Ainsworth_144	Lisa_Ainsworth	Published	2512_1	Panicoideae	Zea mays	NADP-ME	Monocot	Mo17 x NC338	Aci	5	Outdoor	40.02	-88.14	Plotted_field	Control	400	Control	Control	None	18.08	24.38	Natural	NA	13	NA	LI-6800	Sheet 2019 maize C4 ACi data_Li & Ainsworth.xlsx	doi.org/10.1111/gcb.16108	42.2615	0.233992	822.397	1145.5	2.81323	1.21552	6	0.5	2.24597	30.3213	29.9637	29.4661	1200.08	1145.5	27.3219	30.5942	NA	69.9599
9	Ainsworth_group_19	53	Ainsworth_146	Lisa_Ainsworth	Published	2908_1	Panicoideae	Zea mays	NADP-ME	Monocot	Mo17 x NC338	Aci	7	Outdoor	40.02	-88.14	Plotted_field	Control	400	Control	Control	None	18.08	24.38	Natural	NA	13	NA	LI-6800	Sheet 2019 maize C4 ACi data_Li & Ainsworth.xlsx	doi.org/10.1111/gcb.16108	23.5781	0.31676	41.4048	170.889	4.27777	1.39602	6	0.5	2.24836	29.2918	29.9991	27.2012	199.943	170.889	23.8299	28.7942	NA	70.0265
9	Ainsworth_group_19	49	Ainsworth_142	Lisa_Ainsworth	Published	2111_1	Panicoideae	Zea mays	NADP-ME	Monocot	Mo17 x NC338	Aci	3	Outdoor	40.02	-88.14	Plotted_field	Control	400	Control	Control	None	18.08	24.38	Natural	NA	13	NA	LI-6800	Sheet 2019 maize C4 ACi data_Li & Ainsworth.xlsx	doi.org/10.1111/gcb.16108	42.2068	0.511485	392.609	546.221	4.56368	0.961103	6	0.5	2.25013	30.1921	28.7761	28.9394	599.863	546.221	25.0121	30.3227	NA	69.8486
9	Ainsworth_group_19	49	Ainsworth_142	Lisa_Ainsworth	Published	2111_1	Panicoideae	Zea mays	NADP-ME	Monocot	Mo17 x NC338	Aci	3	Outdoor	40.02	-88.14	Plotted_field	Control	400	Control	Control	None	18.08	24.38	Natural	NA	13	NA	LI-6800	Sheet 2019 maize C4 ACi data_Li & Ainsworth.xlsx	doi.org/10.1111/gcb.16108	43.796	0.479507	572.303	743.56	4.29576	0.958553	6	0.5	2.24465	30.2313	28.8067	28.9754	799.947	743.56	25.4203	30.4183	NA	69.914
9	Ainsworth_group_19	53	Ainsworth_146	Lisa_Ainsworth	Published	2908_1	Panicoideae	Zea mays	NADP-ME	Monocot	Mo17 x NC338	Aci	7	Outdoor	40.02	-88.14	Plotted_field	Control	400	Control	Control	None	18.08	24.38	Natural	NA	13	NA	LI-6800	Sheet 2019 maize C4 ACi data_Li & Ainsworth.xlsx	doi.org/10.1111/gcb.16108	42.2043	0.306333	302.605	546.862	4.08924	1.37675	6	0.5	2.25642	29.2212	29.8746	27.3387	599.977	546.862	23.9341	28.6798	NA	70.0401
9	Ainsworth_group_19	53	Ainsworth_146	Lisa_Ainsworth	Published	2908_1	Panicoideae	Zea mays	NADP-ME	Monocot	Mo17 x NC338	Aci	7	Outdoor	40.02	-88.14	Plotted_field	Control	400	Control	Control	None	18.08	24.38	Natural	NA	13	NA	LI-6800	Sheet 2019 maize C4 ACi data_Li & Ainsworth.xlsx	doi.org/10.1111/gcb.16108	43.1728	0.286823	475.419	744.861	3.90151	1.39683	6	0.5	2.25115	29.1917	29.9291	27.2967	799.946	744.861	24.0828	28.6117	NA	69.992
9	Ainsworth_group_19	52	Ainsworth_145	Lisa_Ainsworth	Published	2512_2	Panicoideae	Zea mays	NADP-ME	Monocot	Mo17 x NC338	Aci	6	Outdoor	40.02	-88.14	Plotted_field	Control	400	Control	Control	None	18.08	24.38	Natural	NA	13	NA	LI-6800	Sheet 2019 maize C4 ACi data_Li & Ainsworth.xlsx	doi.org/10.1111/gcb.16108	30.3473	0.254524	349.37	561.14	3.56108	1.42607	6	0.5	2.24194	30.0547	29.7137	28.4675	599.948	561.14	23.6656	27.8193	NA	64.6913
9	Ainsworth_group_19	50	Ainsworth_143	Lisa_Ainsworth	Published	2111_2	Panicoideae	Zea mays	NADP-ME	Monocot	Mo17 x NC338	Aci	4	Outdoor	40.02	-88.14	Plotted_field	Control	400	Control	Control	None	18.08	24.38	Natural	NA	13	NA	LI-6800	Sheet 2019 maize C4 ACi data_Li & Ainsworth.xlsx	doi.org/10.1111/gcb.16108	22.2632	0.383769	69.7761	172.487	4.42362	1.20382	6	0.5	2.25229	31.4538	30.9034	33.0378	200.121	172.487	27.9096	33.043	NA	70.9109
9	Ainsworth_group_19	51	Ainsworth_144	Lisa_Ainsworth	Published	2512_1	Panicoideae	Zea mays	NADP-ME	Monocot	Mo17 x NC338	Aci	5	Outdoor	40.02	-88.14	Plotted_field	Control	400	Control	Control	None	18.08	24.38	Natural	NA	13	NA	LI-6800	Sheet 2019 maize C4 ACi data_Li & Ainsworth.xlsx	doi.org/10.1111/gcb.16108	9.70253	0.289907	30.0487	87.9885	3.20641	1.13347	6	0.5	2.23891	29.9498	29.5549	29.3016	99.9694	87.9885	26.6979	30.4283	NA	71.0719
9	Ainsworth_group_19	51	Ainsworth_144	Lisa_Ainsworth	Published	2512_1	Panicoideae	Zea mays	NADP-ME	Monocot	Mo17 x NC338	Aci	5	Outdoor	40.02	-88.14	Plotted_field	Control	400	Control	Control	None	18.08	24.38	Natural	NA	13	NA	LI-6800	Sheet 2019 maize C4 ACi data_Li & Ainsworth.xlsx	doi.org/10.1111/gcb.16108	4.99345	0.302441	15.232	43.8771	3.27071	1.11125	6	0.5	2.24553	29.9335	29.5351	29.284	50.0417	43.8771	26.7973	30.6022	NA	71.5504
9	Ainsworth_group_19	49	Ainsworth_142	Lisa_Ainsworth	Published	2111_1	Panicoideae	Zea mays	NADP-ME	Monocot	Mo17 x NC338	Aci	3	Outdoor	40.02	-88.14	Plotted_field	Control	400	Control	Control	None	18.08	24.38	Natural	NA	13	NA	LI-6800	Sheet 2019 maize C4 ACi data_Li & Ainsworth.xlsx	doi.org/10.1111/gcb.16108	23.6836	0.4605	78.5791	170.779	4.09576	0.947592	6	0.5	2.24661	30.2029	28.8134	28.8256	200.04	170.779	25.7781	30.5431	NA	70.3181
9	Ainsworth_group_19	49	Ainsworth_142	Lisa_Ainsworth	Published	2111_1	Panicoideae	Zea mays	NADP-ME	Monocot	Mo17 x NC338	Aci	3	Outdoor	40.02	-88.14	Plotted_field	Control	400	Control	Control	None	18.08	24.38	Natural	NA	13	NA	LI-6800	Sheet 2019 maize C4 ACi data_Li & Ainsworth.xlsx	doi.org/10.1111/gcb.16108	13.2011	0.532328	38.4343	83.4984	4.63341	0.942096	6	0.5	2.24331	30.1784	28.7603	28.8553	99.8042	83.4984	25.0859	30.4766	NA	70.2606
9	Ainsworth_group_19	51	Ainsworth_144	Lisa_Ainsworth	Published	2512_1	Panicoideae	Zea mays	NADP-ME	Monocot	Mo17 x NC338	Aci	5	Outdoor	40.02	-88.14	Plotted_field	Control	400	Control	Control	None	18.08	24.38	Natural	NA	13	NA	LI-6800	Sheet 2019 maize C4 ACi data_Li & Ainsworth.xlsx	doi.org/10.1111/gcb.16108	41.6136	0.263349	663.748	946.652	3.11	1.20208	6	0.5	2.24959	30.2702	29.8685	29.4054	1000.12	946.652	26.8795	30.4976	NA	69.9395
9	Ainsworth_group_19	49	Ainsworth_142	Lisa_Ainsworth	Published	2111_1	Panicoideae	Zea mays	NADP-ME	Monocot	Mo17 x NC338	Aci	3	Outdoor	40.02	-88.14	Plotted_field	Control	400	Control	Control	None	18.08	24.38	Natural	NA	13	NA	LI-6800	Sheet 2019 maize C4 ACi data_Li & Ainsworth.xlsx	doi.org/10.1111/gcb.16108	35.7126	0.549577	234.344	354.917	4.81708	0.95205	6	0.5	2.24712	30.2082	28.7706	28.9121	399.824	354.917	24.7955	30.4003	NA	69.9647
9	Ainsworth_group_19	54	Ainsworth_147	Lisa_Ainsworth	Published	2908_2	Panicoideae	Zea mays	NADP-ME	Monocot	Mo17 x NC338	Aci	8	Outdoor	40.02	-88.14	Plotted_field	Control	400	Control	Control	None	18.08	24.38	Natural	NA	13	NA	LI-6800	Sheet 2019 maize C4 ACi data_Li & Ainsworth.xlsx	doi.org/10.1111/gcb.16108	37.4388	0.35675	166.772	353.241	4.76591	1.39322	6	0.5	2.25149	29.2763	29.9429	26.8612	400.003	353.241	23.1583	28.6898	NA	69.8215
9	Ainsworth_group_19	54	Ainsworth_147	Lisa_Ainsworth	Published	2908_2	Panicoideae	Zea mays	NADP-ME	Monocot	Mo17 x NC338	Aci	8	Outdoor	40.02	-88.14	Plotted_field	Control	400	Control	Control	None	18.08	24.38	Natural	NA	13	NA	LI-6800	Sheet 2019 maize C4 ACi data_Li & Ainsworth.xlsx	doi.org/10.1111/gcb.16108	40.4702	0.327949	327.431	548.696	4.46157	1.40966	6	0.5	2.24875	29.2914	30.0389	26.8497	599.998	548.696	23.5806	28.7585	NA	69.933
9	Ainsworth_group_19	54	Ainsworth_147	Lisa_Ainsworth	Published	2908_2	Panicoideae	Zea mays	NADP-ME	Monocot	Mo17 x NC338	Aci	8	Outdoor	40.02	-88.14	Plotted_field	Control	400	Control	Control	None	18.08	24.38	Natural	NA	13	NA	LI-6800	Sheet 2019 maize C4 ACi data_Li & Ainsworth.xlsx	doi.org/10.1111/gcb.16108	41.267	0.29962	497.968	746.882	4.14157	1.42315	6	0.5	2.24711	29.2874	30.0923	26.852	799.91	746.882	23.9466	28.7531	NA	69.9397
9	Ainsworth_group_19	54	Ainsworth_147	Lisa_Ainsworth	Published	2908_2	Panicoideae	Zea mays	NADP-ME	Monocot	Mo17 x NC338	Aci	8	Outdoor	40.02	-88.14	Plotted_field	Control	400	Control	Control	None	18.08	24.38	Natural	NA	13	NA	LI-6800	Sheet 2019 maize C4 ACi data_Li & Ainsworth.xlsx	doi.org/10.1111/gcb.16108	41.5487	0.268731	665.165	945.888	3.8189	1.45253	6	0.5	2.24997	29.311	30.1967	26.8475	999.873	945.888	24.2846	28.7166	NA	69.7556
9	Ainsworth_group_19	54	Ainsworth_147	Lisa_Ainsworth	Published	2908_2	Panicoideae	Zea mays	NADP-ME	Monocot	Mo17 x NC338	Aci	8	Outdoor	40.02	-88.14	Plotted_field	Control	400	Control	Control	None	18.08	24.38	Natural	NA	13	NA	LI-6800	Sheet 2019 maize C4 ACi data_Li & Ainsworth.xlsx	doi.org/10.1111/gcb.16108	41.5435	0.230314	819.016	1145.76	3.37175	1.48295	6	0.5	2.24826	29.3343	30.3387	26.8884	1200.05	1145.76	24.851	28.7646	NA	69.7789
9	Ainsworth_group_19	52	Ainsworth_145	Lisa_Ainsworth	Published	2512_2	Panicoideae	Zea mays	NADP-ME	Monocot	Mo17 x NC338	Aci	6	Outdoor	40.02	-88.14	Plotted_field	Control	400	Control	Control	None	18.08	24.38	Natural	NA	13	NA	LI-6800	Sheet 2019 maize C4 ACi data_Li & Ainsworth.xlsx	doi.org/10.1111/gcb.16108	17.0508	0.225293	49.2156	178.848	3.28099	1.4743	6	0.5	2.24597	29.9345	29.6656	28.1192	200.012	178.848	23.3959	27.2257	NA	63.7303
9	Ainsworth_group_19	47	Ainsworth_140	Lisa_Ainsworth	Published	1706_1	Panicoideae	Zea mays	NADP-ME	Monocot	Mo17 x NC338	Aci	1	Outdoor	40.02	-88.14	Plotted_field	Control	400	Control	Control	None	18.08	24.38	Natural	NA	13	NA	LI-6800	Sheet 2019 maize C4 ACi data_Li & Ainsworth.xlsx	doi.org/10.1111/gcb.16108	31.6125	0.315639	380.47	559.853	3.35201	1.09953	6	0.5	2.25437	30.0357	29.3454	29.2187	600.039	559.853	26.2355	30.1366	NA	70.3489
9	Ainsworth_group_19	50	Ainsworth_143	Lisa_Ainsworth	Published	2111_2	Panicoideae	Zea mays	NADP-ME	Monocot	Mo17 x NC338	Aci	4	Outdoor	40.02	-88.14	Plotted_field	Control	400	Control	Control	None	18.08	24.38	Natural	NA	13	NA	LI-6800	Sheet 2019 maize C4 ACi data_Li & Ainsworth.xlsx	doi.org/10.1111/gcb.16108	43.0589	0.279058	1153.32	1442.4	3.51404	1.2843	6	0.5	2.24784	31.5784	31.1609	33.2212	1500.15	1442.4	28.8217	32.8996	NA	70.1076
9	Ainsworth_group_19	51	Ainsworth_144	Lisa_Ainsworth	Published	2512_1	Panicoideae	Zea mays	NADP-ME	Monocot	Mo17 x NC338	Aci	5	Outdoor	40.02	-88.14	Plotted_field	Control	400	Control	Control	None	18.08	24.38	Natural	NA	13	NA	LI-6800	Sheet 2019 maize C4 ACi data_Li & Ainsworth.xlsx	doi.org/10.1111/gcb.16108	33.8362	0.258937	132.783	358.118	3.02349	1.18758	6	0.5	2.2454	30.1462	29.8079	29.3394	400.019	358.118	26.978	30.4954	NA	70.4337
9	Ainsworth_group_19	51	Ainsworth_144	Lisa_Ainsworth	Published	2512_1	Panicoideae	Zea mays	NADP-ME	Monocot	Mo17 x NC338	Aci	5	Outdoor	40.02	-88.14	Plotted_field	Control	400	Control	Control	None	18.08	24.38	Natural	NA	13	NA	LI-6800	Sheet 2019 maize C4 ACi data_Li & Ainsworth.xlsx	doi.org/10.1111/gcb.16108	18.6238	0.275421	60.1992	176.928	3.10383	1.15063	6	0.5	2.24845	30.0173	29.6056	29.3221	199.934	176.928	26.7689	30.3801	NA	70.6793
9	Ainsworth_group_19	52	Ainsworth_145	Lisa_Ainsworth	Published	2512_2	Panicoideae	Zea mays	NADP-ME	Monocot	Mo17 x NC338	Aci	6	Outdoor	40.02	-88.14	Plotted_field	Control	400	Control	Control	None	18.08	24.38	Natural	NA	13	NA	LI-6800	Sheet 2019 maize C4 ACi data_Li & Ainsworth.xlsx	doi.org/10.1111/gcb.16108	31.4888	0.119745	993.502	1458.78	2.01694	1.66381	6	0.5	2.24641	30.1931	30.1133	28.7345	1500.09	1458.78	24.0461	26.4024	NA	60.9211
9	Ainsworth_group_19	49	Ainsworth_142	Lisa_Ainsworth	Published	2111_1	Panicoideae	Zea mays	NADP-ME	Monocot	Mo17 x NC338	Aci	3	Outdoor	40.02	-88.14	Plotted_field	Control	400	Control	Control	None	18.08	24.38	Natural	NA	13	NA	LI-6800	Sheet 2019 maize C4 ACi data_Li & Ainsworth.xlsx	doi.org/10.1111/gcb.16108	7.1227	0.558215	17.7162	40.9805	4.86896	0.949066	6	0.5	2.24766	30.2006	28.7815	28.8841	49.7667	40.9805	24.7921	30.4566	NA	70.1227
9	Ainsworth_group_19	53	Ainsworth_146	Lisa_Ainsworth	Published	2908_1	Panicoideae	Zea mays	NADP-ME	Monocot	Mo17 x NC338	Aci	7	Outdoor	40.02	-88.14	Plotted_field	Control	400	Control	Control	None	18.08	24.38	Natural	NA	13	NA	LI-6800	Sheet 2019 maize C4 ACi data_Li & Ainsworth.xlsx	doi.org/10.1111/gcb.16108	32.0245	0.279008	62.3522	260.511	3.82517	1.40475	6	0.5	2.25464	29.2567	30.0374	27.1126	299.977	260.511	24.3622	28.8012	NA	70.1846
9	Ainsworth_group_19	54	Ainsworth_147	Lisa_Ainsworth	Published	2908_2	Panicoideae	Zea mays	NADP-ME	Monocot	Mo17 x NC338	Aci	8	Outdoor	40.02	-88.14	Plotted_field	Control	400	Control	Control	None	18.08	24.38	Natural	NA	13	NA	LI-6800	Sheet 2019 maize C4 ACi data_Li & Ainsworth.xlsx	doi.org/10.1111/gcb.16108	14.3145	0.371903	14.8743	82.3965	4.95648	1.39474	6	0.5	2.24697	29.2732	29.9901	26.8309	99.9937	82.3965	23.0372	28.7894	NA	70.079
9	Ainsworth_group_19	47	Ainsworth_140	Lisa_Ainsworth	Published	1706_1	Panicoideae	Zea mays	NADP-ME	Monocot	Mo17 x NC338	Aci	1	Outdoor	40.02	-88.14	Plotted_field	Control	400	Control	Control	None	18.08	24.38	Natural	NA	13	NA	LI-6800	Sheet 2019 maize C4 ACi data_Li & Ainsworth.xlsx	doi.org/10.1111/gcb.16108	27.5707	0.236603	165.066	365.745	2.63937	1.13414	6	0.5	2.25677	29.9706	29.4058	28.9286	399.989	365.745	26.8639	29.9364	NA	70.1355
9	Ainsworth_group_19	53	Ainsworth_146	Lisa_Ainsworth	Published	2908_1	Panicoideae	Zea mays	NADP-ME	Monocot	Mo17 x NC338	Aci	7	Outdoor	40.02	-88.14	Plotted_field	Control	400	Control	Control	None	18.08	24.38	Natural	NA	13	NA	LI-6800	Sheet 2019 maize C4 ACi data_Li & Ainsworth.xlsx	doi.org/10.1111/gcb.16108	12.7589	0.336785	18.2045	84.2922	4.51105	1.39096	6	0.5	2.24792	29.3148	30.0118	27.2944	99.9944	84.2922	23.6395	28.8736	NA	70.1329
9	Ainsworth_group_19	47	Ainsworth_140	Lisa_Ainsworth	Published	1706_1	Panicoideae	Zea mays	NADP-ME	Monocot	Mo17 x NC338	Aci	1	Outdoor	40.02	-88.14	Plotted_field	Control	400	Control	Control	None	18.08	24.38	Natural	NA	13	NA	LI-6800	Sheet 2019 maize C4 ACi data_Li & Ainsworth.xlsx	doi.org/10.1111/gcb.16108	17.0676	0.293608	77.8279	178.915	3.12884	1.09796	6	0.5	2.24701	30.0002	29.364	29.0487	200.066	178.915	26.5572	30.1981	NA	70.6328
9	Ainsworth_group_19	49	Ainsworth_142	Lisa_Ainsworth	Published	2111_1	Panicoideae	Zea mays	NADP-ME	Monocot	Mo17 x NC338	Aci	3	Outdoor	40.02	-88.14	Plotted_field	Control	400	Control	Control	None	18.08	24.38	Natural	NA	13	NA	LI-6800	Sheet 2019 maize C4 ACi data_Li & Ainsworth.xlsx	doi.org/10.1111/gcb.16108	44.0651	0.446522	756.123	942.492	4.09126	0.973303	6	0.5	2.24245	30.2556	28.8829	29.0332	999.992	942.492	25.6874	30.447	NA	69.8824
9	Ainsworth_group_19	54	Ainsworth_147	Lisa_Ainsworth	Published	2908_2	Panicoideae	Zea mays	NADP-ME	Monocot	Mo17 x NC338	Aci	8	Outdoor	40.02	-88.14	Plotted_field	Control	400	Control	Control	None	18.08	24.38	Natural	NA	13	NA	LI-6800	Sheet 2019 maize C4 ACi data_Li & Ainsworth.xlsx	doi.org/10.1111/gcb.16108	41.2892	0.194977	1061.31	1445.48	2.93371	1.5113	6	0.5	2.24879	29.3594	30.4633	26.9138	1499.91	1445.48	25.3887	28.7932	NA	69.7449
9	Ainsworth_group_19	53	Ainsworth_146	Lisa_Ainsworth	Published	2908_1	Panicoideae	Zea mays	NADP-ME	Monocot	Mo17 x NC338	Aci	7	Outdoor	40.02	-88.14	Plotted_field	Control	400	Control	Control	None	18.08	24.38	Natural	NA	13	NA	LI-6800	Sheet 2019 maize C4 ACi data_Li & Ainsworth.xlsx	doi.org/10.1111/gcb.16108	43.233	0.268312	652.955	944.161	3.74148	1.42578	6	0.5	2.24786	29.2258	30.0456	27.2736	1000.06	944.161	24.2656	28.608	NA	69.843
9	Ainsworth_group_19	53	Ainsworth_146	Lisa_Ainsworth	Published	2908_1	Panicoideae	Zea mays	NADP-ME	Monocot	Mo17 x NC338	Aci	7	Outdoor	40.02	-88.14	Plotted_field	Control	400	Control	Control	None	18.08	24.38	Natural	NA	13	NA	LI-6800	Sheet 2019 maize C4 ACi data_Li & Ainsworth.xlsx	doi.org/10.1111/gcb.16108	43.0844	0.244838	823.569	1143.56	3.54287	1.47093	6	0.5	2.25359	29.3092	30.2479	27.2898	1199.9	1143.56	24.5441	28.6555	NA	69.6227
9	Ainsworth_group_19	53	Ainsworth_146	Lisa_Ainsworth	Published	2908_1	Panicoideae	Zea mays	NADP-ME	Monocot	Mo17 x NC338	Aci	7	Outdoor	40.02	-88.14	Plotted_field	Control	400	Control	Control	None	18.08	24.38	Natural	NA	13	NA	LI-6800	Sheet 2019 maize C4 ACi data_Li & Ainsworth.xlsx	doi.org/10.1111/gcb.16108	43.0268	0.224173	1089.85	1442.87	3.31588	1.49628	6	0.5	2.24482	29.3522	30.3984	27.3268	1500.03	1442.87	24.9302	28.7783	NA	69.7446
9	Ainsworth_group_19	51	Ainsworth_144	Lisa_Ainsworth	Published	2512_1	Panicoideae	Zea mays	NADP-ME	Monocot	Mo17 x NC338	Aci	5	Outdoor	40.02	-88.14	Plotted_field	Control	400	Control	Control	None	18.08	24.38	Natural	NA	13	NA	LI-6800	Sheet 2019 maize C4 ACi data_Li & Ainsworth.xlsx	doi.org/10.1111/gcb.16108	26.7121	0.261201	90.7675	266.937	3.04217	1.18542	6	0.5	2.24289	30.0627	29.716	29.3358	299.965	266.937	26.7559	30.2958	NA	70.3029
9	Ainsworth_group_19	54	Ainsworth_147	Lisa_Ainsworth	Published	2908_2	Panicoideae	Zea mays	NADP-ME	Monocot	Mo17 x NC338	Aci	8	Outdoor	40.02	-88.14	Plotted_field	Control	400	Control	Control	None	18.08	24.38	Natural	NA	13	NA	LI-6800	Sheet 2019 maize C4 ACi data_Li & Ainsworth.xlsx	doi.org/10.1111/gcb.16108	39.8599	0.248513	75.4986	350.81	3.63342	1.48717	6	0.5	2.24916	29.2238	30.2956	26.5608	399.977	350.81	24.4013	28.6189	NA	69.8588
9	Ainsworth_group_19	53	Ainsworth_146	Lisa_Ainsworth	Published	2908_1	Panicoideae	Zea mays	NADP-ME	Monocot	Mo17 x NC338	Aci	7	Outdoor	40.02	-88.14	Plotted_field	Control	400	Control	Control	None	18.08	24.38	Natural	NA	13	NA	LI-6800	Sheet 2019 maize C4 ACi data_Li & Ainsworth.xlsx	doi.org/10.1111/gcb.16108	38.8977	0.265317	98.9181	351.908	3.69817	1.42395	6	0.5	2.2489	29.2764	30.0735	27.0596	399.955	351.908	24.4052	28.6974	NA	69.8517
9	Ainsworth_group_19	54	Ainsworth_147	Lisa_Ainsworth	Published	2908_2	Panicoideae	Zea mays	NADP-ME	Monocot	Mo17 x NC338	Aci	8	Outdoor	40.02	-88.14	Plotted_field	Control	400	Control	Control	None	18.08	24.38	Natural	NA	13	NA	LI-6800	Sheet 2019 maize C4 ACi data_Li & Ainsworth.xlsx	doi.org/10.1111/gcb.16108	7.62134	0.383774	5.75441	40.622	5.08048	1.389	6	0.5	2.24985	29.2796	29.9665	26.8838	49.9775	40.622	22.8929	28.7888	NA	70.0525
9	Ainsworth_group_19	54	Ainsworth_147	Lisa_Ainsworth	Published	2908_2	Panicoideae	Zea mays	NADP-ME	Monocot	Mo17 x NC338	Aci	8	Outdoor	40.02	-88.14	Plotted_field	Control	400	Control	Control	None	18.08	24.38	Natural	NA	13	NA	LI-6800	Sheet 2019 maize C4 ACi data_Li & Ainsworth.xlsx	doi.org/10.1111/gcb.16108	26.2643	0.337412	31.9931	167.715	4.58252	1.41028	6	0.5	2.24576	29.2551	30.0464	26.7265	200.02	167.715	23.4556	28.773	NA	70.1096
9	Ainsworth_group_19	50	Ainsworth_143	Lisa_Ainsworth	Published	2111_2	Panicoideae	Zea mays	NADP-ME	Monocot	Mo17 x NC338	Aci	4	Outdoor	40.02	-88.14	Plotted_field	Control	400	Control	Control	None	18.08	24.38	Natural	NA	13	NA	LI-6800	Sheet 2019 maize C4 ACi data_Li & Ainsworth.xlsx	doi.org/10.1111/gcb.16108	12.018	0.415435	33.6491	85.1496	4.70145	1.19076	6	0.5	2.24648	31.4056	30.8032	33.0433	100.051	85.1496	27.4605	32.9163	NA	70.834
9	Ainsworth_group_19	47	Ainsworth_140	Lisa_Ainsworth	Published	1706_1	Panicoideae	Zea mays	NADP-ME	Monocot	Mo17 x NC338	Aci	1	Outdoor	40.02	-88.14	Plotted_field	Control	400	Control	Control	None	18.08	24.38	Natural	NA	13	NA	LI-6800	Sheet 2019 maize C4 ACi data_Li & Ainsworth.xlsx	doi.org/10.1111/gcb.16108	22.6701	0.248632	114.825	271.946	2.74821	1.12691	6	0.5	2.25084	30.0086	29.442	28.9906	300.047	271.946	26.8967	30.0953	NA	70.354
9	Ainsworth_group_19	50	Ainsworth_143	Lisa_Ainsworth	Published	2111_2	Panicoideae	Zea mays	NADP-ME	Monocot	Mo17 x NC338	Aci	4	Outdoor	40.02	-88.14	Plotted_field	Control	400	Control	Control	None	18.08	24.38	Natural	NA	13	NA	LI-6800	Sheet 2019 maize C4 ACi data_Li & Ainsworth.xlsx	doi.org/10.1111/gcb.16108	6.305	0.439341	16.5837	42.2394	4.91766	1.18399	6	0.5	2.2493	31.3733	30.7282	33.0389	50.0536	42.2394	27.0867	32.7936	NA	70.6974
9	Ainsworth_group_19	47	Ainsworth_140	Lisa_Ainsworth	Published	1706_1	Panicoideae	Zea mays	NADP-ME	Monocot	Mo17 x NC338	Aci	1	Outdoor	40.02	-88.14	Plotted_field	Control	400	Control	Control	None	18.08	24.38	Natural	NA	13	NA	LI-6800	Sheet 2019 maize C4 ACi data_Li & Ainsworth.xlsx	doi.org/10.1111/gcb.16108	9.74392	0.323559	35.3292	87.9125	3.45005	1.1062	6	0.5	2.25146	29.9873	29.3026	29.1014	99.9683	87.9125	25.953	29.9687	NA	70.1503
9	Ainsworth_group_19	49	Ainsworth_142	Lisa_Ainsworth	Published	2111_1	Panicoideae	Zea mays	NADP-ME	Monocot	Mo17 x NC338	Aci	3	Outdoor	40.02	-88.14	Plotted_field	Control	400	Control	Control	None	18.08	24.38	Natural	NA	13	NA	LI-6800	Sheet 2019 maize C4 ACi data_Li & Ainsworth.xlsx	doi.org/10.1111/gcb.16108	43.7782	0.419095	943.378	1142.12	3.89295	0.980637	6	0.5	2.24469	30.3071	28.934	29.096	1199.99	1142.12	25.9625	30.4915	NA	69.7803
9	Ainsworth_group_19	47	Ainsworth_140	Lisa_Ainsworth	Published	1706_1	Panicoideae	Zea mays	NADP-ME	Monocot	Mo17 x NC338	Aci	1	Outdoor	40.02	-88.14	Plotted_field	Control	400	Control	Control	None	18.08	24.38	Natural	NA	13	NA	LI-6800	Sheet 2019 maize C4 ACi data_Li & Ainsworth.xlsx	doi.org/10.1111/gcb.16108	28.493	0.342171	216.166	364.225	3.60188	1.09675	6	0.5	2.25003	30.0125	29.2659	29.1923	399.991	364.225	25.7839	29.9766	NA	70.0672
9	Ainsworth_group_19	50	Ainsworth_143	Lisa_Ainsworth	Published	2111_2	Panicoideae	Zea mays	NADP-ME	Monocot	Mo17 x NC338	Aci	4	Outdoor	40.02	-88.14	Plotted_field	Control	400	Control	Control	None	18.08	24.38	Natural	NA	13	NA	LI-6800	Sheet 2019 maize C4 ACi data_Li & Ainsworth.xlsx	doi.org/10.1111/gcb.16108	44.2565	0.282752	855.588	1142.04	3.52506	1.27272	6	0.5	2.24888	31.5413	31.0796	33.1896	1199.98	1142.04	28.7134	32.8048	NA	70.0521
9	Ainsworth_group_19	50	Ainsworth_143	Lisa_Ainsworth	Published	2111_2	Panicoideae	Zea mays	NADP-ME	Monocot	Mo17 x NC338	Aci	4	Outdoor	40.02	-88.14	Plotted_field	Control	400	Control	Control	None	18.08	24.38	Natural	NA	13	NA	LI-6800	Sheet 2019 maize C4 ACi data_Li & Ainsworth.xlsx	doi.org/10.1111/gcb.16108	36.8158	0.31953	152.166	354.2	3.86934	1.24707	6	0.5	2.23943	31.4959	30.9904	32.9918	400.022	354.2	28.3424	32.833	NA	70.2904
9	Ainsworth_group_19	50	Ainsworth_143	Lisa_Ainsworth	Published	2111_2	Panicoideae	Zea mays	NADP-ME	Monocot	Mo17 x NC338	Aci	4	Outdoor	40.02	-88.14	Plotted_field	Control	400	Control	Control	None	18.08	24.38	Natural	NA	13	NA	LI-6800	Sheet 2019 maize C4 ACi data_Li & Ainsworth.xlsx	doi.org/10.1111/gcb.16108	30.3086	0.338718	105.358	262.475	4.02836	1.22961	6	0.5	2.24947	31.4848	30.9762	33.0183	300.113	262.475	28.2979	32.9724	NA	70.6325
9	Ainsworth_group_19	47	Ainsworth_140	Lisa_Ainsworth	Published	1706_1	Panicoideae	Zea mays	NADP-ME	Monocot	Mo17 x NC338	Aci	1	Outdoor	40.02	-88.14	Plotted_field	Control	400	Control	Control	None	18.08	24.38	Natural	NA	13	NA	LI-6800	Sheet 2019 maize C4 ACi data_Li & Ainsworth.xlsx	doi.org/10.1111/gcb.16108	5.46185	0.356204	16.4434	43.3501	3.69257	1.08346	6	0.5	2.24631	29.9971	29.3028	29.161	50.0966	43.3501	25.8995	30.1969	NA	70.6456
9	Ainsworth_group_19	50	Ainsworth_143	Lisa_Ainsworth	Published	2111_2	Panicoideae	Zea mays	NADP-ME	Monocot	Mo17 x NC338	Aci	4	Outdoor	40.02	-88.14	Plotted_field	Control	400	Control	Control	None	18.08	24.38	Natural	NA	13	NA	LI-6800	Sheet 2019 maize C4 ACi data_Li & Ainsworth.xlsx	doi.org/10.1111/gcb.16108	43.2817	0.341014	513.868	744.456	4.09191	1.24143	6	0.5	2.24874	31.5076	30.9604	33.109	800.051	744.456	28.0626	32.8119	NA	70.1992
9	Ainsworth_group_19	54	Ainsworth_147	Lisa_Ainsworth	Published	2908_2	Panicoideae	Zea mays	NADP-ME	Monocot	Mo17 x NC338	Aci	8	Outdoor	40.02	-88.14	Plotted_field	Control	400	Control	Control	None	18.08	24.38	Natural	NA	13	NA	LI-6800	Sheet 2019 maize C4 ACi data_Li & Ainsworth.xlsx	doi.org/10.1111/gcb.16108	34.3876	0.283736	48.5251	257.664	3.99706	1.44453	6	0.5	2.25201	29.2261	30.1782	26.6309	299.996	257.664	24.1168	28.7557	NA	70.1825
9	Ainsworth_group_19	50	Ainsworth_143	Lisa_Ainsworth	Published	2111_2	Panicoideae	Zea mays	NADP-ME	Monocot	Mo17 x NC338	Aci	4	Outdoor	40.02	-88.14	Plotted_field	Control	400	Control	Control	None	18.08	24.38	Natural	NA	13	NA	LI-6800	Sheet 2019 maize C4 ACi data_Li & Ainsworth.xlsx	doi.org/10.1111/gcb.16108	35.7428	0.422689	202.164	355.029	4.83723	1.20616	6	0.5	2.24931	31.4166	30.7484	33.0448	399.981	355.029	27.0065	32.6218	NA	70.1546
9	Ainsworth_group_19	50	Ainsworth_143	Lisa_Ainsworth	Published	2111_2	Panicoideae	Zea mays	NADP-ME	Monocot	Mo17 x NC338	Aci	4	Outdoor	40.02	-88.14	Plotted_field	Control	400	Control	Control	None	18.08	24.38	Natural	NA	13	NA	LI-6800	Sheet 2019 maize C4 ACi data_Li & Ainsworth.xlsx	doi.org/10.1111/gcb.16108	40.8164	0.38253	354.518	548.126	4.49145	1.22631	6	0.5	2.24954	31.4793	30.8651	33.0699	600.061	548.126	27.504	32.7175	NA	70.1117
9	Ainsworth_group_19	49	Ainsworth_142	Lisa_Ainsworth	Published	2111_1	Panicoideae	Zea mays	NADP-ME	Monocot	Mo17 x NC338	Aci	3	Outdoor	40.02	-88.14	Plotted_field	Control	400	Control	Control	None	18.08	24.38	Natural	NA	13	NA	LI-6800	Sheet 2019 maize C4 ACi data_Li & Ainsworth.xlsx	doi.org/10.1111/gcb.16108	43.1137	0.400162	1233.6	1441.94	3.70037	0.971905	6	0.5	2.249	30.2996	28.9472	29.155	1500.08	1441.94	26.3057	30.6102	NA	70.0824
9	Ainsworth_group_19	50	Ainsworth_143	Lisa_Ainsworth	Published	2111_2	Panicoideae	Zea mays	NADP-ME	Monocot	Mo17 x NC338	Aci	4	Outdoor	40.02	-88.14	Plotted_field	Control	400	Control	Control	None	18.08	24.38	Natural	NA	13	NA	LI-6800	Sheet 2019 maize C4 ACi data_Li & Ainsworth.xlsx	doi.org/10.1111/gcb.16108	43.7744	0.312126	686.921	943.106	3.8269	1.26015	6	0.5	2.24705	31.5512	31.0499	33.1511	999.965	943.106	28.4131	32.8544	NA	70.1181
10	Ainsworth_group_20	55	Ainsworth_148	Lisa_Ainsworth	Published	1709_1	Panicoideae	Zea mays	NADP-ME	Monocot	NC338 x Hp301	Aci	1	Outdoor	40.02	-88.14	Plotted_field	Control	400	Control	Control	None	18.08	24.38	Natural	NA	13	NA	LI-6800	Sheet 2019 maize C4 ACi data_Li & Ainsworth.xlsx	doi.org/10.1111/gcb.16108	4.88808	0.347399	18.9761	43.6908	3.6238	1.08806	6	0.5	2.25481	29.9744	29.3235	30.8131	49.9994	43.6908	25.7975	30.1909	NA	70.7447
10	Ainsworth_group_20	55	Ainsworth_148	Lisa_Ainsworth	Published	1709_1	Panicoideae	Zea mays	NADP-ME	Monocot	NC338 x Hp301	Aci	1	Outdoor	40.02	-88.14	Plotted_field	Control	400	Control	Control	None	18.08	24.38	Natural	NA	13	NA	LI-6800	Sheet 2019 maize C4 ACi data_Li & Ainsworth.xlsx	doi.org/10.1111/gcb.16108	39.3019	0.269525	685.285	947.34	3.03727	1.15478	6	0.5	2.25737	30.0221	29.4702	30.9913	1000.05	947.34	26.189	29.8712	NA	69.8035
10	Ainsworth_group_20	55	Ainsworth_148	Lisa_Ainsworth	Published	1709_1	Panicoideae	Zea mays	NADP-ME	Monocot	NC338 x Hp301	Aci	1	Outdoor	40.02	-88.14	Plotted_field	Control	400	Control	Control	None	18.08	24.38	Natural	NA	13	NA	LI-6800	Sheet 2019 maize C4 ACi data_Li & Ainsworth.xlsx	doi.org/10.1111/gcb.16108	30.6438	0.353575	206.19	360.076	3.60113	1.06369	6	0.5	2.26027	29.9679	29.2564	30.8846	400.005	360.076	25.9106	30.2761	NA	70.9716
10	Ainsworth_group_20	55	Ainsworth_148	Lisa_Ainsworth	Published	1709_1	Panicoideae	Zea mays	NADP-ME	Monocot	NC338 x Hp301	Aci	1	Outdoor	40.02	-88.14	Plotted_field	Control	400	Control	Control	None	18.08	24.38	Natural	NA	13	NA	LI-6800	Sheet 2019 maize C4 ACi data_Li & Ainsworth.xlsx	doi.org/10.1111/gcb.16108	39.2835	0.209117	1106.08	1446.2	2.58081	1.24735	6	0.5	2.25037	30.0992	29.6972	31.0632	1499.97	1446.2	26.3561	29.487	NA	68.6046
10	Ainsworth_group_20	55	Ainsworth_148	Lisa_Ainsworth	Published	1709_1	Panicoideae	Zea mays	NADP-ME	Monocot	NC338 x Hp301	Aci	1	Outdoor	40.02	-88.14	Plotted_field	Control	400	Control	Control	None	18.08	24.38	Natural	NA	13	NA	LI-6800	Sheet 2019 maize C4 ACi data_Li & Ainsworth.xlsx	doi.org/10.1111/gcb.16108	38.591	0.30913	524.408	748.662	3.28675	1.09967	6	0.5	2.25133	29.9693	29.3214	30.9581	799.978	748.662	26.0853	30.0703	NA	70.4809
10	Ainsworth_group_20	56	Ainsworth_149	Lisa_Ainsworth	Published	1709_2	Panicoideae	Zea mays	NADP-ME	Monocot	NC338 x Hp301	Aci	2	Outdoor	40.02	-88.14	Plotted_field	Control	400	Control	Control	None	18.08	24.38	Natural	NA	13	NA	LI-6800	Sheet 2019 maize C4 ACi data_Li & Ainsworth.xlsx	doi.org/10.1111/gcb.16108	24.3976	0.269556	211.009	369.46	2.95158	1.12614	6	0.5	2.23828	28.0079	27.5444	24.55	400.043	369.46	22.3544	25.8046	NA	67.6679
10	Ainsworth_group_20	55	Ainsworth_148	Lisa_Ainsworth	Published	1709_1	Panicoideae	Zea mays	NADP-ME	Monocot	NC338 x Hp301	Aci	1	Outdoor	40.02	-88.14	Plotted_field	Control	400	Control	Control	None	18.08	24.38	Natural	NA	13	NA	LI-6800	Sheet 2019 maize C4 ACi data_Li & Ainsworth.xlsx	doi.org/10.1111/gcb.16108	39.3358	0.237654	848.818	1146.69	2.80871	1.20237	6	0.5	2.2535	30.0535	29.5858	31.0264	1199.89	1146.69	26.2631	29.6701	NA	69.2107
10	Ainsworth_group_20	59	Ainsworth_151	Lisa_Ainsworth	Published	2110_2	Panicoideae	Zea mays	NADP-ME	Monocot	NC338 x Hp301	Aci	4	Outdoor	40.02	-88.14	Plotted_field	Control	400	Control	Control	None	18.08	24.38	Natural	NA	13	NA	LI-6800	Sheet 2019 maize C4 ACi data_Li & Ainsworth.xlsx	doi.org/10.1111/gcb.16108	29.8917	0.374557	122.209	263.107	3.53387	0.985291	6	0.5	2.24541	30.921	29.5154	30.8942	300.095	263.107	27.7026	31.8086	NA	70.3168
10	Ainsworth_group_20	56	Ainsworth_149	Lisa_Ainsworth	Published	1709_2	Panicoideae	Zea mays	NADP-ME	Monocot	NC338 x Hp301	Aci	2	Outdoor	40.02	-88.14	Plotted_field	Control	400	Control	Control	None	18.08	24.38	Natural	NA	13	NA	LI-6800	Sheet 2019 maize C4 ACi data_Li & Ainsworth.xlsx	doi.org/10.1111/gcb.16108	5.05866	0.262493	10.7194	43.7758	2.93493	1.14784	6	0.5	2.24545	28.0358	27.6057	24.5355	50.0003	43.7758	22.2874	25.7187	NA	67.3361
10	Ainsworth_group_20	59	Ainsworth_151	Lisa_Ainsworth	Published	2110_2	Panicoideae	Zea mays	NADP-ME	Monocot	NC338 x Hp301	Aci	4	Outdoor	40.02	-88.14	Plotted_field	Control	400	Control	Control	None	18.08	24.38	Natural	NA	13	NA	LI-6800	Sheet 2019 maize C4 ACi data_Li & Ainsworth.xlsx	doi.org/10.1111/gcb.16108	11.6744	0.43944	38.1086	85.5641	4.10674	0.990389	6	0.5	2.24034	30.9487	29.5209	31.0129	99.9935	85.5641	26.9975	31.7685	NA	70.1217
10	Ainsworth_group_20	55	Ainsworth_148	Lisa_Ainsworth	Published	1709_1	Panicoideae	Zea mays	NADP-ME	Monocot	NC338 x Hp301	Aci	1	Outdoor	40.02	-88.14	Plotted_field	Control	400	Control	Control	None	18.08	24.38	Natural	NA	13	NA	LI-6800	Sheet 2019 maize C4 ACi data_Li & Ainsworth.xlsx	doi.org/10.1111/gcb.16108	9.46202	0.32859	37.3881	87.796	3.50802	1.10939	6	0.5	2.24473	29.9496	29.3134	30.7532	100.006	87.796	25.7006	29.9534	NA	70.2872
10	Ainsworth_group_20	59	Ainsworth_151	Lisa_Ainsworth	Published	2110_2	Panicoideae	Zea mays	NADP-ME	Monocot	NC338 x Hp301	Aci	4	Outdoor	40.02	-88.14	Plotted_field	Control	400	Control	Control	None	18.08	24.38	Natural	NA	13	NA	LI-6800	Sheet 2019 maize C4 ACi data_Li & Ainsworth.xlsx	doi.org/10.1111/gcb.16108	34.094	0.45894	222.265	357.328	4.26426	0.988576	6	0.5	2.24469	31.0007	29.5847	31.0752	400.066	357.328	26.9865	31.9398	NA	70.2926
10	Ainsworth_group_20	55	Ainsworth_148	Lisa_Ainsworth	Published	1709_1	Panicoideae	Zea mays	NADP-ME	Monocot	NC338 x Hp301	Aci	1	Outdoor	40.02	-88.14	Plotted_field	Control	400	Control	Control	None	18.08	24.38	Natural	NA	13	NA	LI-6800	Sheet 2019 maize C4 ACi data_Li & Ainsworth.xlsx	doi.org/10.1111/gcb.16108	36.3741	0.336833	359.026	552.119	3.48772	1.07765	6	0.5	2.25149	29.9859	29.2966	30.9287	600.001	552.119	26.0023	30.2308	NA	70.7931
10	Ainsworth_group_20	56	Ainsworth_149	Lisa_Ainsworth	Published	1709_2	Panicoideae	Zea mays	NADP-ME	Monocot	NC338 x Hp301	Aci	2	Outdoor	40.02	-88.14	Plotted_field	Control	400	Control	Control	None	18.08	24.38	Natural	NA	13	NA	LI-6800	Sheet 2019 maize C4 ACi data_Li & Ainsworth.xlsx	doi.org/10.1111/gcb.16108	22.7303	0.20442	180.457	371.603	2.46997	1.22384	6	0.5	2.24844	28.0134	27.6989	24.4654	399.978	371.603	22.2726	25.1617	NA	65.9565
10	Ainsworth_group_20	59	Ainsworth_151	Lisa_Ainsworth	Published	2110_2	Panicoideae	Zea mays	NADP-ME	Monocot	NC338 x Hp301	Aci	4	Outdoor	40.02	-88.14	Plotted_field	Control	400	Control	Control	None	18.08	24.38	Natural	NA	13	NA	LI-6800	Sheet 2019 maize C4 ACi data_Li & Ainsworth.xlsx	doi.org/10.1111/gcb.16108	6.34798	0.467395	17.8798	42.2238	4.27598	0.974867	6	0.5	2.25127	30.9855	29.5577	31.0535	50.0577	42.2238	27.046	32.0127	NA	70.5142
10	Ainsworth_group_20	56	Ainsworth_149	Lisa_Ainsworth	Published	1709_2	Panicoideae	Zea mays	NADP-ME	Monocot	NC338 x Hp301	Aci	2	Outdoor	40.02	-88.14	Plotted_field	Control	400	Control	Control	None	18.08	24.38	Natural	NA	13	NA	LI-6800	Sheet 2019 maize C4 ACi data_Li & Ainsworth.xlsx	doi.org/10.1111/gcb.16108	15.2659	0.219756	62.3668	181.126	2.61876	1.21162	6	0.5	2.23441	28.0601	27.7307	24.4985	200.011	181.126	22.2903	25.3526	NA	66.2801
10	Ainsworth_group_20	59	Ainsworth_151	Lisa_Ainsworth	Published	2110_2	Panicoideae	Zea mays	NADP-ME	Monocot	NC338 x Hp301	Aci	4	Outdoor	40.02	-88.14	Plotted_field	Control	400	Control	Control	None	18.08	24.38	Natural	NA	13	NA	LI-6800	Sheet 2019 maize C4 ACi data_Li & Ainsworth.xlsx	doi.org/10.1111/gcb.16108	39.7721	0.433074	381.788	549.725	4.05805	0.991151	6	0.5	2.24697	31.0244	29.6159	31.0887	600.135	549.725	27.2748	31.9893	NA	70.3064
10	Ainsworth_group_20	60	Ainsworth_152	Lisa_Ainsworth	Published	2508_1	Panicoideae	Zea mays	NADP-ME	Monocot	NC338 x Hp301	Aci	5	Outdoor	40.02	-88.14	Plotted_field	Control	400	Control	Control	None	18.08	24.38	Natural	NA	13	NA	LI-6800	Sheet 2019 maize C4 ACi data_Li & Ainsworth.xlsx	doi.org/10.1111/gcb.16108	26.3237	0.175488	112.536	367.223	2.55505	1.45555	6	0.5	2.24804	30.5121	30.2133	29.9511	399.937	367.223	25.7642	28.7421	NA	65.1271
10	Ainsworth_group_20	60	Ainsworth_152	Lisa_Ainsworth	Published	2508_1	Panicoideae	Zea mays	NADP-ME	Monocot	NC338 x Hp301	Aci	5	Outdoor	40.02	-88.14	Plotted_field	Control	400	Control	Control	None	18.08	24.38	Natural	NA	13	NA	LI-6800	Sheet 2019 maize C4 ACi data_Li & Ainsworth.xlsx	doi.org/10.1111/gcb.16108	20.2914	0.176645	79.8085	274.738	2.57547	1.45778	6	0.5	2.24908	30.5316	30.2542	29.973	299.936	274.738	25.8204	28.8218	NA	65.2341
10	Ainsworth_group_20	60	Ainsworth_152	Lisa_Ainsworth	Published	2508_1	Panicoideae	Zea mays	NADP-ME	Monocot	NC338 x Hp301	Aci	5	Outdoor	40.02	-88.14	Plotted_field	Control	400	Control	Control	None	18.08	24.38	Natural	NA	13	NA	LI-6800	Sheet 2019 maize C4 ACi data_Li & Ainsworth.xlsx	doi.org/10.1111/gcb.16108	14.2427	0.18933	54.2604	182.262	2.7216	1.44143	6	0.5	2.24686	30.5506	30.2713	30.0103	199.949	182.262	25.8582	29.0294	NA	65.6316
10	Ainsworth_group_20	60	Ainsworth_152	Lisa_Ainsworth	Published	2508_1	Panicoideae	Zea mays	NADP-ME	Monocot	NC338 x Hp301	Aci	5	Outdoor	40.02	-88.14	Plotted_field	Control	400	Control	Control	None	18.08	24.38	Natural	NA	13	NA	LI-6800	Sheet 2019 maize C4 ACi data_Li & Ainsworth.xlsx	doi.org/10.1111/gcb.16108	7.36302	0.202843	28.8793	90.8621	2.87216	1.4243	6	0.5	2.24354	30.5694	30.2817	30.0649	100.011	90.8621	25.8811	29.227	NA	66.0089
10	Ainsworth_group_20	59	Ainsworth_151	Lisa_Ainsworth	Published	2110_2	Panicoideae	Zea mays	NADP-ME	Monocot	NC338 x Hp301	Aci	4	Outdoor	40.02	-88.14	Plotted_field	Control	400	Control	Control	None	18.08	24.38	Natural	NA	13	NA	LI-6800	Sheet 2019 maize C4 ACi data_Li & Ainsworth.xlsx	doi.org/10.1111/gcb.16108	21.6435	0.409279	79.216	173.198	3.90175	1.00323	6	0.5	2.2481	30.9304	29.5385	30.9542	199.982	173.198	27.1493	31.6832	NA	70.0027
10	Ainsworth_group_20	60	Ainsworth_152	Lisa_Ainsworth	Published	2508_1	Panicoideae	Zea mays	NADP-ME	Monocot	NC338 x Hp301	Aci	5	Outdoor	40.02	-88.14	Plotted_field	Control	400	Control	Control	None	18.08	24.38	Natural	NA	13	NA	LI-6800	Sheet 2019 maize C4 ACi data_Li & Ainsworth.xlsx	doi.org/10.1111/gcb.16108	23.3246	0.231353	195.05	370.666	3.14156	1.37447	6	0.5	2.24954	30.5932	30.25	30.1655	400.053	370.666	25.9933	29.6514	NA	66.8713
10	Ainsworth_group_20	60	Ainsworth_152	Lisa_Ainsworth	Published	2508_1	Panicoideae	Zea mays	NADP-ME	Monocot	NC338 x Hp301	Aci	5	Outdoor	40.02	-88.14	Plotted_field	Control	400	Control	Control	None	18.08	24.38	Natural	NA	13	NA	LI-6800	Sheet 2019 maize C4 ACi data_Li & Ainsworth.xlsx	doi.org/10.1111/gcb.16108	31.0149	0.197084	288.555	560.874	2.80362	1.42844	6	0.5	2.24953	30.6146	30.3351	30.2272	599.979	560.874	26.0577	29.3234	NA	66.0455
10	Ainsworth_group_20	63	Ainsworth_155	Lisa_Ainsworth	Published	2910_2	Panicoideae	Zea mays	NADP-ME	Monocot	NC338 x Hp301	Aci	8	Outdoor	40.02	-88.14	Plotted_field	Control	400	Control	Control	None	18.08	24.38	Natural	NA	13	NA	LI-6800	Sheet 2019 maize C4 ACi data_Li & Ainsworth.xlsx	doi.org/10.1111/gcb.16108	32.4839	0.31448	80.1459	259.835	3.77793	1.24222	NA	NA	2.24948	29.4126	29.4604	27.6065	299.996	259.835	24.6221	29.0243	NA	70.1164
10	Ainsworth_group_20	60	Ainsworth_152	Lisa_Ainsworth	Published	2508_1	Panicoideae	Zea mays	NADP-ME	Monocot	NC338 x Hp301	Aci	5	Outdoor	40.02	-88.14	Plotted_field	Control	400	Control	Control	None	18.08	24.38	Natural	NA	13	NA	LI-6800	Sheet 2019 maize C4 ACi data_Li & Ainsworth.xlsx	doi.org/10.1111/gcb.16108	33.5855	0.107774	429.276	957.59	1.74224	1.58953	6	0.5	2.24552	30.6849	30.5503	30.3145	999.892	957.59	26.2179	28.2494	NA	63.3601
10	Ainsworth_group_20	59	Ainsworth_151	Lisa_Ainsworth	Published	2110_2	Panicoideae	Zea mays	NADP-ME	Monocot	NC338 x Hp301	Aci	4	Outdoor	40.02	-88.14	Plotted_field	Control	400	Control	Control	None	18.08	24.38	Natural	NA	13	NA	LI-6800	Sheet 2019 maize C4 ACi data_Li & Ainsworth.xlsx	doi.org/10.1111/gcb.16108	42.9447	0.396544	546.843	745.196	3.75887	0.994647	6	0.5	2.24597	31.0298	29.6274	31.1023	800.086	745.196	27.6149	31.9809	NA	70.2685
10	Ainsworth_group_20	59	Ainsworth_151	Lisa_Ainsworth	Published	2110_2	Panicoideae	Zea mays	NADP-ME	Monocot	NC338 x Hp301	Aci	4	Outdoor	40.02	-88.14	Plotted_field	Control	400	Control	Control	None	18.08	24.38	Natural	NA	13	NA	LI-6800	Sheet 2019 maize C4 ACi data_Li & Ainsworth.xlsx	doi.org/10.1111/gcb.16108	43.9979	0.365688	722.382	943.393	3.48997	0.9945	6	0.5	2.24795	30.988	29.6307	31.1293	1000.14	943.393	27.9353	31.9892	NA	70.457
10	Ainsworth_group_20	56	Ainsworth_149	Lisa_Ainsworth	Published	1709_2	Panicoideae	Zea mays	NADP-ME	Monocot	NC338 x Hp301	Aci	2	Outdoor	40.02	-88.14	Plotted_field	Control	400	Control	Control	None	18.08	24.38	Natural	NA	13	NA	LI-6800	Sheet 2019 maize C4 ACi data_Li & Ainsworth.xlsx	doi.org/10.1111/gcb.16108	19.7963	0.208129	112.635	275.412	2.52429	1.22937	6	0.5	2.25381	28.0429	27.7235	24.478	299.999	275.412	22.2071	25.1597	NA	65.8388
10	Ainsworth_group_20	56	Ainsworth_149	Lisa_Ainsworth	Published	1709_2	Panicoideae	Zea mays	NADP-ME	Monocot	NC338 x Hp301	Aci	2	Outdoor	40.02	-88.14	Plotted_field	Control	400	Control	Control	None	18.08	24.38	Natural	NA	13	NA	LI-6800	Sheet 2019 maize C4 ACi data_Li & Ainsworth.xlsx	doi.org/10.1111/gcb.16108	8.93288	0.241708	25.7233	88.9765	2.79236	1.18009	6	0.5	2.25175	28.0655	27.69	24.5211	99.9937	88.9765	22.3142	25.5792	NA	66.8541
10	Ainsworth_group_20	55	Ainsworth_148	Lisa_Ainsworth	Published	1709_1	Panicoideae	Zea mays	NADP-ME	Monocot	NC338 x Hp301	Aci	1	Outdoor	40.02	-88.14	Plotted_field	Control	400	Control	Control	None	18.08	24.38	Natural	NA	13	NA	LI-6800	Sheet 2019 maize C4 ACi data_Li & Ainsworth.xlsx	doi.org/10.1111/gcb.16108	23.869	0.268928	115.322	269.12	3.11377	1.18697	6	0.5	2.25367	29.9113	29.3433	30.5826	299.999	269.12	25.4696	29.2474	NA	68.7789
10	Ainsworth_group_20	55	Ainsworth_148	Lisa_Ainsworth	Published	1709_1	Panicoideae	Zea mays	NADP-ME	Monocot	NC338 x Hp301	Aci	1	Outdoor	40.02	-88.14	Plotted_field	Control	400	Control	Control	None	18.08	24.38	Natural	NA	13	NA	LI-6800	Sheet 2019 maize C4 ACi data_Li & Ainsworth.xlsx	doi.org/10.1111/gcb.16108	17.6713	0.301297	74.9921	177.158	3.34221	1.14545	6	0.5	2.25139	29.9468	29.339	30.678	199.988	177.158	25.5994	29.6534	NA	69.5922
10	Ainsworth_group_20	58	Ainsworth_150	Lisa_Ainsworth	Published	2110_1	Panicoideae	Zea mays	NADP-ME	Monocot	NC338 x Hp301	Aci	3	Outdoor	40.02	-88.14	Plotted_field	Control	400	Control	Control	None	18.08	24.38	Natural	NA	13	NA	LI-6800	Sheet 2019 maize C4 ACi data_Li & Ainsworth.xlsx	doi.org/10.1111/gcb.16108	40.602	0.280883	1175.18	1445.79	3.23956	1.1818	6	0.5	2.24358	29.7981	29.3729	27.7947	1500.13	1445.79	25.6932	29.466	NA	69.5174
10	Ainsworth_group_20	59	Ainsworth_151	Lisa_Ainsworth	Published	2110_2	Panicoideae	Zea mays	NADP-ME	Monocot	NC338 x Hp301	Aci	4	Outdoor	40.02	-88.14	Plotted_field	Control	400	Control	Control	None	18.08	24.38	Natural	NA	13	NA	LI-6800	Sheet 2019 maize C4 ACi data_Li & Ainsworth.xlsx	doi.org/10.1111/gcb.16108	36.2021	0.38871	189.411	355.034	3.64954	0.983617	6	0.5	2.24739	30.8867	29.463	30.8398	400.029	355.034	27.4599	31.7003	NA	70.2131
10	Ainsworth_group_20	60	Ainsworth_152	Lisa_Ainsworth	Published	2508_1	Panicoideae	Zea mays	NADP-ME	Monocot	NC338 x Hp301	Aci	5	Outdoor	40.02	-88.14	Plotted_field	Control	400	Control	Control	None	18.08	24.38	Natural	NA	13	NA	LI-6800	Sheet 2019 maize C4 ACi data_Li & Ainsworth.xlsx	doi.org/10.1111/gcb.16108	3.8024	0.214691	14.941	45.261	2.99999	1.40897	6	0.5	2.25499	30.581	30.29	30.1156	49.9865	45.261	25.9083	29.4022	NA	66.3599
10	Ainsworth_group_20	58	Ainsworth_150	Lisa_Ainsworth	Published	2110_1	Panicoideae	Zea mays	NADP-ME	Monocot	NC338 x Hp301	Aci	3	Outdoor	40.02	-88.14	Plotted_field	Control	400	Control	Control	None	18.08	24.38	Natural	NA	13	NA	LI-6800	Sheet 2019 maize C4 ACi data_Li & Ainsworth.xlsx	doi.org/10.1111/gcb.16108	29.9384	0.197841	106.301	363.087	2.30051	1.16878	6	0.5	2.24536	29.6744	29.3457	27.4008	400.017	363.087	26.8518	29.531	NA	70.1712
10	Ainsworth_group_20	63	Ainsworth_155	Lisa_Ainsworth	Published	2910_2	Panicoideae	Zea mays	NADP-ME	Monocot	NC338 x Hp301	Aci	8	Outdoor	40.02	-88.14	Plotted_field	Control	400	Control	Control	None	18.08	24.38	Natural	NA	13	NA	LI-6800	Sheet 2019 maize C4 ACi data_Li & Ainsworth.xlsx	doi.org/10.1111/gcb.16108	37.6978	0.269785	112.309	353.386	3.29392	1.24973	NA	NA	2.24976	29.4092	29.487	27.5573	400.01	353.386	25.1737	29.0109	NA	70.1016
10	Ainsworth_group_20	56	Ainsworth_149	Lisa_Ainsworth	Published	1709_2	Panicoideae	Zea mays	NADP-ME	Monocot	NC338 x Hp301	Aci	2	Outdoor	40.02	-88.14	Plotted_field	Control	400	Control	Control	None	18.08	24.38	Natural	NA	13	NA	LI-6800	Sheet 2019 maize C4 ACi data_Li & Ainsworth.xlsx	doi.org/10.1111/gcb.16108	23.3679	0.215126	770.178	968.969	2.5344	1.19593	6	0.5	2.25493	28.0473	27.7416	24.5995	999.956	968.969	22.5693	25.5328	NA	66.8045
10	Ainsworth_group_20	63	Ainsworth_155	Lisa_Ainsworth	Published	2910_2	Panicoideae	Zea mays	NADP-ME	Monocot	NC338 x Hp301	Aci	8	Outdoor	40.02	-88.14	Plotted_field	Control	400	Control	Control	None	18.08	24.38	Natural	NA	13	NA	LI-6800	Sheet 2019 maize C4 ACi data_Li & Ainsworth.xlsx	doi.org/10.1111/gcb.16108	24.1586	0.356629	51.401	170.171	4.22858	1.23772	NA	NA	2.25046	29.413	29.4408	27.6534	200.015	170.171	24.0984	29.0238	NA	70.1108
10	Ainsworth_group_20	63	Ainsworth_155	Lisa_Ainsworth	Published	2910_2	Panicoideae	Zea mays	NADP-ME	Monocot	NC338 x Hp301	Aci	8	Outdoor	40.02	-88.14	Plotted_field	Control	400	Control	Control	None	18.08	24.38	Natural	NA	13	NA	LI-6800	Sheet 2019 maize C4 ACi data_Li & Ainsworth.xlsx	doi.org/10.1111/gcb.16108	12.658	0.382669	26.0473	84.3577	4.51859	1.23988	NA	NA	2.24861	29.4388	29.4601	27.7076	100.005	84.3577	23.7823	29.0472	NA	70.0655
10	Ainsworth_group_20	63	Ainsworth_155	Lisa_Ainsworth	Published	2910_2	Panicoideae	Zea mays	NADP-ME	Monocot	NC338 x Hp301	Aci	8	Outdoor	40.02	-88.14	Plotted_field	Control	400	Control	Control	None	18.08	24.38	Natural	NA	13	NA	LI-6800	Sheet 2019 maize C4 ACi data_Li & Ainsworth.xlsx	doi.org/10.1111/gcb.16108	6.5813	0.394871	12.4249	41.8577	4.62187	1.23257	NA	NA	2.24707	29.4542	29.4513	27.7712	49.9861	41.8577	23.7122	29.0962	NA	70.1295
10	Ainsworth_group_20	63	Ainsworth_155	Lisa_Ainsworth	Published	2910_2	Panicoideae	Zea mays	NADP-ME	Monocot	NC338 x Hp301	Aci	8	Outdoor	40.02	-88.14	Plotted_field	Control	400	Control	Control	None	18.08	24.38	Natural	NA	13	NA	LI-6800	Sheet 2019 maize C4 ACi data_Li & Ainsworth.xlsx	doi.org/10.1111/gcb.16108	37.3572	0.370145	173.828	353.277	4.3962	1.24394	NA	NA	2.24883	29.4408	29.426	27.8207	399.976	353.277	23.7971	28.9207	NA	69.7623
10	Ainsworth_group_20	59	Ainsworth_151	Lisa_Ainsworth	Published	2110_2	Panicoideae	Zea mays	NADP-ME	Monocot	NC338 x Hp301	Aci	4	Outdoor	40.02	-88.14	Plotted_field	Control	400	Control	Control	None	18.08	24.38	Natural	NA	13	NA	LI-6800	Sheet 2019 maize C4 ACi data_Li & Ainsworth.xlsx	doi.org/10.1111/gcb.16108	43.8619	0.305858	1175.98	1442.17	3.01471	1.01331	6	0.5	2.24892	31.0394	29.702	31.2192	1500.02	1442.17	28.4683	31.9702	NA	70.2143
10	Ainsworth_group_20	63	Ainsworth_155	Lisa_Ainsworth	Published	2910_2	Panicoideae	Zea mays	NADP-ME	Monocot	NC338 x Hp301	Aci	8	Outdoor	40.02	-88.14	Plotted_field	Control	400	Control	Control	None	18.08	24.38	Natural	NA	13	NA	LI-6800	Sheet 2019 maize C4 ACi data_Li & Ainsworth.xlsx	doi.org/10.1111/gcb.16108	41.8998	0.177701	344.373	747.6	2.3185	1.30689	NA	NA	2.24845	29.5152	29.7315	27.8847	799.953	747.6	26.3243	29.0254	NA	69.7109
10	Ainsworth_group_20	63	Ainsworth_155	Lisa_Ainsworth	Published	2910_2	Panicoideae	Zea mays	NADP-ME	Monocot	NC338 x Hp301	Aci	8	Outdoor	40.02	-88.14	Plotted_field	Control	400	Control	Control	None	18.08	24.38	Natural	NA	13	NA	LI-6800	Sheet 2019 maize C4 ACi data_Li & Ainsworth.xlsx	doi.org/10.1111/gcb.16108	41.0814	0.125426	396.013	948.825	1.68802	1.33145	NA	NA	2.2458	29.6221	29.7631	27.9382	1000.03	948.825	26.8918	28.8584	NA	68.877
10	Ainsworth_group_20	63	Ainsworth_155	Lisa_Ainsworth	Published	2910_2	Panicoideae	Zea mays	NADP-ME	Monocot	NC338 x Hp301	Aci	8	Outdoor	40.02	-88.14	Plotted_field	Control	400	Control	Control	None	18.08	24.38	Natural	NA	13	NA	LI-6800	Sheet 2019 maize C4 ACi data_Li & Ainsworth.xlsx	doi.org/10.1111/gcb.16108	39.6069	0.0919211	429.313	1150.63	1.3234	1.4128	NA	NA	2.25268	29.6066	29.938	28.0004	1199.98	1150.63	26.9251	28.4678	NA	68.0052
10	Ainsworth_group_20	63	Ainsworth_155	Lisa_Ainsworth	Published	2910_2	Panicoideae	Zea mays	NADP-ME	Monocot	NC338 x Hp301	Aci	8	Outdoor	40.02	-88.14	Plotted_field	Control	400	Control	Control	None	18.08	24.38	Natural	NA	13	NA	LI-6800	Sheet 2019 maize C4 ACi data_Li & Ainsworth.xlsx	doi.org/10.1111/gcb.16108	39.6964	0.0702072	508.682	1450.52	1.05001	1.45999	NA	NA	2.2551	29.6496	30.0016	28.086	1499.99	1450.52	26.9263	28.151	NA	67.079
10	Ainsworth_group_20	62	Ainsworth_154	Lisa_Ainsworth	Published	2910_1	Panicoideae	Zea mays	NADP-ME	Monocot	NC338 x Hp301	Aci	7	Outdoor	40.02	-88.14	Plotted_field	Control	400	Control	Control	None	18.08	24.38	Natural	NA	13	NA	LI-6800	Sheet 2019 maize C4 ACi data_Li & Ainsworth.xlsx	doi.org/10.1111/gcb.16108	41.2635	0.128207	404.092	948.45	1.77232	1.36666	NA	NA	2.23378	30.1488	30.3793	29.7509	999.963	948.45	27.9675	30.0296	NA	69.5252
10	Ainsworth_group_20	62	Ainsworth_154	Lisa_Ainsworth	Published	2910_1	Panicoideae	Zea mays	NADP-ME	Monocot	NC338 x Hp301	Aci	7	Outdoor	40.02	-88.14	Plotted_field	Control	400	Control	Control	None	18.08	24.38	Natural	NA	13	NA	LI-6800	Sheet 2019 maize C4 ACi data_Li & Ainsworth.xlsx	doi.org/10.1111/gcb.16108	40.6171	0.102056	479.869	1149.32	1.44782	1.39366	NA	NA	2.23993	30.1579	30.421	29.8218	1200.03	1149.32	28.1782	29.8628	NA	69.1029
10	Ainsworth_group_20	56	Ainsworth_149	Lisa_Ainsworth	Published	1709_2	Panicoideae	Zea mays	NADP-ME	Monocot	NC338 x Hp301	Aci	2	Outdoor	40.02	-88.14	Plotted_field	Control	400	Control	Control	None	18.08	24.38	Natural	NA	13	NA	LI-6800	Sheet 2019 maize C4 ACi data_Li & Ainsworth.xlsx	doi.org/10.1111/gcb.16108	24.1667	0.245342	589.843	768.442	2.7646	1.15196	6	0.5	2.25612	28.0012	27.622	24.5809	799.995	768.442	22.4794	25.712	NA	67.4568
10	Ainsworth_group_20	58	Ainsworth_150	Lisa_Ainsworth	Published	2110_1	Panicoideae	Zea mays	NADP-ME	Monocot	NC338 x Hp301	Aci	3	Outdoor	40.02	-88.14	Plotted_field	Control	400	Control	Control	None	18.08	24.38	Natural	NA	13	NA	LI-6800	Sheet 2019 maize C4 ACi data_Li & Ainsworth.xlsx	doi.org/10.1111/gcb.16108	24.9117	0.211462	69.1064	269.253	2.42821	1.1576	6	0.5	2.24718	29.7088	29.3763	27.4747	299.931	269.253	26.8912	29.7184	NA	70.4724
10	Ainsworth_group_20	60	Ainsworth_152	Lisa_Ainsworth	Published	2508_1	Panicoideae	Zea mays	NADP-ME	Monocot	NC338 x Hp301	Aci	5	Outdoor	40.02	-88.14	Plotted_field	Control	400	Control	Control	None	18.08	24.38	Natural	NA	13	NA	LI-6800	Sheet 2019 maize C4 ACi data_Li & Ainsworth.xlsx	doi.org/10.1111/gcb.16108	33.5262	0.141452	353.145	757.741	2.17015	1.5207	6	0.5	2.24698	30.6443	30.4435	30.2691	799.942	757.741	26.1409	28.6702	NA	64.4583
10	Ainsworth_group_20	56	Ainsworth_149	Lisa_Ainsworth	Published	1709_2	Panicoideae	Zea mays	NADP-ME	Monocot	NC338 x Hp301	Aci	2	Outdoor	40.02	-88.14	Plotted_field	Control	400	Control	Control	None	18.08	24.38	Natural	NA	13	NA	LI-6800	Sheet 2019 maize C4 ACi data_Li & Ainsworth.xlsx	doi.org/10.1111/gcb.16108	22.8275	0.187886	945.583	1169.37	2.31391	1.24253	6	0.5	2.24144	28.1064	27.8753	24.6244	1200	1169.37	22.6533	25.3587	NA	66.1214
10	Ainsworth_group_20	60	Ainsworth_152	Lisa_Ainsworth	Published	2508_1	Panicoideae	Zea mays	NADP-ME	Monocot	NC338 x Hp301	Aci	5	Outdoor	40.02	-88.14	Plotted_field	Control	400	Control	Control	None	18.08	24.38	Natural	NA	13	NA	LI-6800	Sheet 2019 maize C4 ACi data_Li & Ainsworth.xlsx	doi.org/10.1111/gcb.16108	33.0257	0.0849086	502.114	1158.33	1.42684	1.64316	6	0.5	2.24925	30.7266	30.6426	30.3736	1199.94	1158.33	26.2814	27.9458	NA	62.5257
10	Ainsworth_group_20	60	Ainsworth_152	Lisa_Ainsworth	Published	2508_1	Panicoideae	Zea mays	NADP-ME	Monocot	NC338 x Hp301	Aci	5	Outdoor	40.02	-88.14	Plotted_field	Control	400	Control	Control	None	18.08	24.38	Natural	NA	13	NA	LI-6800	Sheet 2019 maize C4 ACi data_Li & Ainsworth.xlsx	doi.org/10.1111/gcb.16108	32.3892	0.0678042	654.045	1458.95	1.17302	1.68467	6	0.5	2.25109	30.7553	30.7206	30.4436	1499.87	1458.95	26.3574	27.7261	NA	61.934
10	Ainsworth_group_20	59	Ainsworth_151	Lisa_Ainsworth	Published	2110_2	Panicoideae	Zea mays	NADP-ME	Monocot	NC338 x Hp301	Aci	4	Outdoor	40.02	-88.14	Plotted_field	Control	400	Control	Control	None	18.08	24.38	Natural	NA	13	NA	LI-6800	Sheet 2019 maize C4 ACi data_Li & Ainsworth.xlsx	doi.org/10.1111/gcb.16108	43.9905	0.340827	904.341	1142.74	3.31334	1.00752	6	0.5	2.24629	31.0456	29.6516	31.1649	1200.07	1142.74	28.0582	31.9072	NA	70.0492
10	Ainsworth_group_20	55	Ainsworth_148	Lisa_Ainsworth	Published	1709_1	Panicoideae	Zea mays	NADP-ME	Monocot	NC338 x Hp301	Aci	1	Outdoor	40.02	-88.14	Plotted_field	Control	400	Control	Control	None	18.08	24.38	Natural	NA	13	NA	LI-6800	Sheet 2019 maize C4 ACi data_Li & Ainsworth.xlsx	doi.org/10.1111/gcb.16108	29.0878	0.253099	163.387	362.306	2.99479	1.20894	6	0.5	2.25086	29.8516	29.3248	30.4954	400.022	362.306	25.3469	28.9819	NA	68.3916
10	Ainsworth_group_20	62	Ainsworth_154	Lisa_Ainsworth	Published	2910_1	Panicoideae	Zea mays	NADP-ME	Monocot	NC338 x Hp301	Aci	7	Outdoor	40.02	-88.14	Plotted_field	Control	400	Control	Control	None	18.08	24.38	Natural	NA	13	NA	LI-6800	Sheet 2019 maize C4 ACi data_Li & Ainsworth.xlsx	doi.org/10.1111/gcb.16108	36.2631	0.334144	163.37	354.664	4.09576	1.2719	NA	NA	2.24722	29.9219	29.9199	29.5165	399.928	354.664	25.071	29.8398	NA	70.0006
10	Ainsworth_group_20	58	Ainsworth_150	Lisa_Ainsworth	Published	2110_1	Panicoideae	Zea mays	NADP-ME	Monocot	NC338 x Hp301	Aci	3	Outdoor	40.02	-88.14	Plotted_field	Control	400	Control	Control	None	18.08	24.38	Natural	NA	13	NA	LI-6800	Sheet 2019 maize C4 ACi data_Li & Ainsworth.xlsx	doi.org/10.1111/gcb.16108	41.5505	0.213155	802.051	1146.62	2.44246	1.1557	6	0.5	2.24878	29.7569	29.3143	27.7747	1199.84	1146.62	26.7462	29.5903	NA	69.9733
10	Ainsworth_group_20	62	Ainsworth_154	Lisa_Ainsworth	Published	2910_1	Panicoideae	Zea mays	NADP-ME	Monocot	NC338 x Hp301	Aci	7	Outdoor	40.02	-88.14	Plotted_field	Control	400	Control	Control	None	18.08	24.38	Natural	NA	13	NA	LI-6800	Sheet 2019 maize C4 ACi data_Li & Ainsworth.xlsx	doi.org/10.1111/gcb.16108	40.5867	0.246749	263.413	549.185	3.20488	1.32077	NA	NA	2.24408	29.9859	30.1328	29.5954	599.984	549.185	26.1448	29.8745	NA	69.8211
10	Ainsworth_group_20	62	Ainsworth_154	Lisa_Ainsworth	Published	2910_1	Panicoideae	Zea mays	NADP-ME	Monocot	NC338 x Hp301	Aci	7	Outdoor	40.02	-88.14	Plotted_field	Control	400	Control	Control	None	18.08	24.38	Natural	NA	13	NA	LI-6800	Sheet 2019 maize C4 ACi data_Li & Ainsworth.xlsx	doi.org/10.1111/gcb.16108	41.5636	0.164908	318.772	748.13	2.25439	1.36305	NA	NA	2.25042	30.0627	30.3688	29.6719	800.034	748.13	27.4144	30.0386	NA	69.8928
10	Ainsworth_group_20	56	Ainsworth_149	Lisa_Ainsworth	Published	1709_2	Panicoideae	Zea mays	NADP-ME	Monocot	NC338 x Hp301	Aci	2	Outdoor	40.02	-88.14	Plotted_field	Control	400	Control	Control	None	18.08	24.38	Natural	NA	13	NA	LI-6800	Sheet 2019 maize C4 ACi data_Li & Ainsworth.xlsx	doi.org/10.1111/gcb.16108	25.1631	0.263153	397.429	567.853	2.87927	1.12356	6	0.5	2.24078	27.9677	27.5276	24.5644	600.006	567.853	22.4285	25.794	NA	67.7989
10	Ainsworth_group_20	61	Ainsworth_153	Lisa_Ainsworth	Published	2508_2	Panicoideae	Zea mays	NADP-ME	Monocot	NC338 x Hp301	Aci	6	Outdoor	40.02	-88.14	Plotted_field	Control	400	Control	Control	None	18.08	24.38	Natural	NA	13	NA	LI-6800	Sheet 2019 maize C4 ACi data_Li & Ainsworth.xlsx	doi.org/10.1111/gcb.16108	4.16982	0.261365	17.2528	44.8457	3.29157	1.2796	6	0.5	2.24707	31.1975	30.8787	31.4966	50.0265	44.8457	28.4074	32.2299	NA	70.1527
10	Ainsworth_group_20	58	Ainsworth_150	Lisa_Ainsworth	Published	2110_1	Panicoideae	Zea mays	NADP-ME	Monocot	NC338 x Hp301	Aci	3	Outdoor	40.02	-88.14	Plotted_field	Control	400	Control	Control	None	18.08	24.38	Natural	NA	13	NA	LI-6800	Sheet 2019 maize C4 ACi data_Li & Ainsworth.xlsx	doi.org/10.1111/gcb.16108	6.69788	0.374657	10.2945	41.6438	4.09845	1.14477	6	0.5	2.24706	29.7826	29.2937	27.6788	49.8857	41.6438	24.8791	29.6512	NA	70.014
10	Ainsworth_group_20	56	Ainsworth_149	Lisa_Ainsworth	Published	1709_2	Panicoideae	Zea mays	NADP-ME	Monocot	NC338 x Hp301	Aci	2	Outdoor	40.02	-88.14	Plotted_field	Control	400	Control	Control	None	18.08	24.38	Natural	NA	13	NA	LI-6800	Sheet 2019 maize C4 ACi data_Li & Ainsworth.xlsx	doi.org/10.1111/gcb.16108	22.1128	0.167965	1223.37	1469.66	2.11984	1.26747	6	0.5	2.23966	28.0924	27.8969	24.6534	1499.93	1469.66	22.6772	25.1567	NA	65.6464
10	Ainsworth_group_20	58	Ainsworth_150	Lisa_Ainsworth	Published	2110_1	Panicoideae	Zea mays	NADP-ME	Monocot	NC338 x Hp301	Aci	3	Outdoor	40.02	-88.14	Plotted_field	Control	400	Control	Control	None	18.08	24.38	Natural	NA	13	NA	LI-6800	Sheet 2019 maize C4 ACi data_Li & Ainsworth.xlsx	doi.org/10.1111/gcb.16108	19.6137	0.269985	51.3175	176.29	2.96883	1.12357	6	0.5	2.24515	29.7303	29.3508	27.5539	200.453	176.29	26.5449	30.0004	NA	71.0523
10	Ainsworth_group_20	58	Ainsworth_150	Lisa_Ainsworth	Published	2110_1	Panicoideae	Zea mays	NADP-ME	Monocot	NC338 x Hp301	Aci	3	Outdoor	40.02	-88.14	Plotted_field	Control	400	Control	Control	None	18.08	24.38	Natural	NA	13	NA	LI-6800	Sheet 2019 maize C4 ACi data_Li & Ainsworth.xlsx	doi.org/10.1111/gcb.16108	11.3823	0.273516	14.7034	86.0377	2.92855	1.09458	6	0.5	2.24743	29.7683	29.3791	27.6213	99.9982	86.0377	26.9525	30.3599	NA	71.7462
10	Ainsworth_group_20	61	Ainsworth_153	Lisa_Ainsworth	Published	2508_2	Panicoideae	Zea mays	NADP-ME	Monocot	NC338 x Hp301	Aci	6	Outdoor	40.02	-88.14	Plotted_field	Control	400	Control	Control	None	18.08	24.38	Natural	NA	13	NA	LI-6800	Sheet 2019 maize C4 ACi data_Li & Ainsworth.xlsx	doi.org/10.1111/gcb.16108	15.2239	0.22528	65.233	181.121	2.86648	1.28225	6	0.5	2.24723	31.1672	30.8552	31.4496	200.012	181.121	28.8123	32.1414	NA	70.0839
10	Ainsworth_group_20	61	Ainsworth_153	Lisa_Ainsworth	Published	2508_2	Panicoideae	Zea mays	NADP-ME	Monocot	NC338 x Hp301	Aci	6	Outdoor	40.02	-88.14	Plotted_field	Control	400	Control	Control	None	18.08	24.38	Natural	NA	13	NA	LI-6800	Sheet 2019 maize C4 ACi data_Li & Ainsworth.xlsx	doi.org/10.1111/gcb.16108	7.92736	0.245597	34.4835	90.1361	3.11086	1.28251	6	0.5	2.24257	31.1804	30.8718	31.4745	99.9846	90.1361	28.5702	32.1828	NA	70.1185
10	Ainsworth_group_20	61	Ainsworth_153	Lisa_Ainsworth	Published	2508_2	Panicoideae	Zea mays	NADP-ME	Monocot	NC338 x Hp301	Aci	6	Outdoor	40.02	-88.14	Plotted_field	Control	400	Control	Control	None	18.08	24.38	Natural	NA	13	NA	LI-6800	Sheet 2019 maize C4 ACi data_Li & Ainsworth.xlsx	doi.org/10.1111/gcb.16108	28.951	0.218579	137.016	364.028	2.79539	1.28669	6	0.5	2.25679	31.1375	30.8169	31.3864	399.99	364.028	28.7506	31.9977	NA	69.89
10	Ainsworth_group_20	63	Ainsworth_155	Lisa_Ainsworth	Published	2910_2	Panicoideae	Zea mays	NADP-ME	Monocot	NC338 x Hp301	Aci	8	Outdoor	40.02	-88.14	Plotted_field	Control	400	Control	Control	None	18.08	24.38	Natural	NA	13	NA	LI-6800	Sheet 2019 maize C4 ACi data_Li & Ainsworth.xlsx	doi.org/10.1111/gcb.16108	41.393	0.269378	279.573	548.038	3.34271	1.2701	NA	NA	2.25252	29.4463	29.5047	27.8515	599.918	548.038	24.9507	28.847	NA	69.5605
10	Ainsworth_group_20	62	Ainsworth_154	Lisa_Ainsworth	Published	2910_1	Panicoideae	Zea mays	NADP-ME	Monocot	NC338 x Hp301	Aci	7	Outdoor	40.02	-88.14	Plotted_field	Control	400	Control	Control	None	18.08	24.38	Natural	NA	13	NA	LI-6800	Sheet 2019 maize C4 ACi data_Li & Ainsworth.xlsx	doi.org/10.1111/gcb.16108	29.8324	0.208298	118.708	363.046	2.67002	1.29211	NA	NA	2.25622	29.8695	29.9796	29.1886	400.002	363.046	26.6708	29.7789	NA	70.0785
10	Ainsworth_group_20	58	Ainsworth_150	Lisa_Ainsworth	Published	2110_1	Panicoideae	Zea mays	NADP-ME	Monocot	NC338 x Hp301	Aci	3	Outdoor	40.02	-88.14	Plotted_field	Control	400	Control	Control	None	18.08	24.38	Natural	NA	13	NA	LI-6800	Sheet 2019 maize C4 ACi data_Li & Ainsworth.xlsx	doi.org/10.1111/gcb.16108	41.4615	0.235438	636.261	947.071	2.66265	1.14678	6	0.5	2.24429	29.7435	29.2644	27.7699	999.847	947.071	26.4608	29.5613	NA	69.959
10	Ainsworth_group_20	62	Ainsworth_154	Lisa_Ainsworth	Published	2910_1	Panicoideae	Zea mays	NADP-ME	Monocot	NC338 x Hp301	Aci	7	Outdoor	40.02	-88.14	Plotted_field	Control	400	Control	Control	None	18.08	24.38	Natural	NA	13	NA	LI-6800	Sheet 2019 maize C4 ACi data_Li & Ainsworth.xlsx	doi.org/10.1111/gcb.16108	20.2276	0.311679	61.7974	174.912	3.83386	1.26955	NA	NA	2.25448	29.8851	29.9587	29.3251	199.987	174.912	25.4943	29.9566	NA	70.4279
10	Ainsworth_group_20	62	Ainsworth_154	Lisa_Ainsworth	Published	2910_1	Panicoideae	Zea mays	NADP-ME	Monocot	NC338 x Hp301	Aci	7	Outdoor	40.02	-88.14	Plotted_field	Control	400	Control	Control	None	18.08	24.38	Natural	NA	13	NA	LI-6800	Sheet 2019 maize C4 ACi data_Li & Ainsworth.xlsx	doi.org/10.1111/gcb.16108	25.7035	0.249233	90.6059	268.106	3.15944	1.29013	NA	NA	2.24916	29.8631	29.9995	29.2488	299.967	268.106	26.1695	29.8477	NA	70.2662
10	Ainsworth_group_20	61	Ainsworth_153	Lisa_Ainsworth	Published	2508_2	Panicoideae	Zea mays	NADP-ME	Monocot	NC338 x Hp301	Aci	6	Outdoor	40.02	-88.14	Plotted_field	Control	400	Control	Control	None	18.08	24.38	Natural	NA	13	NA	LI-6800	Sheet 2019 maize C4 ACi data_Li & Ainsworth.xlsx	doi.org/10.1111/gcb.16108	21.9473	0.211599	95.4974	272.806	2.71363	1.28834	6	0.5	2.24718	31.1564	30.8528	31.421	300.031	272.806	28.9209	32.0728	NA	69.9797
10	Ainsworth_group_20	58	Ainsworth_150	Lisa_Ainsworth	Published	2110_1	Panicoideae	Zea mays	NADP-ME	Monocot	NC338 x Hp301	Aci	3	Outdoor	40.02	-88.14	Plotted_field	Control	400	Control	Control	None	18.08	24.38	Natural	NA	13	NA	LI-6800	Sheet 2019 maize C4 ACi data_Li & Ainsworth.xlsx	doi.org/10.1111/gcb.16108	40.5113	0.258906	473.199	748.677	2.87566	1.13235	6	0.5	2.24533	29.7493	29.2326	27.764	799.875	748.677	26.2826	29.6312	NA	70.1008
10	Ainsworth_group_20	58	Ainsworth_150	Lisa_Ainsworth	Published	2110_1	Panicoideae	Zea mays	NADP-ME	Monocot	NC338 x Hp301	Aci	3	Outdoor	40.02	-88.14	Plotted_field	Control	400	Control	Control	None	18.08	24.38	Natural	NA	13	NA	LI-6800	Sheet 2019 maize C4 ACi data_Li & Ainsworth.xlsx	doi.org/10.1111/gcb.16108	31.2204	0.336596	196.978	361.106	3.65633	1.12716	6	0.5	2.24485	29.769	29.2581	27.731	400.155	361.106	25.4868	29.7439	NA	70.2877
10	Ainsworth_group_20	58	Ainsworth_150	Lisa_Ainsworth	Published	2110_1	Panicoideae	Zea mays	NADP-ME	Monocot	NC338 x Hp301	Aci	3	Outdoor	40.02	-88.14	Plotted_field	Control	400	Control	Control	None	18.08	24.38	Natural	NA	13	NA	LI-6800	Sheet 2019 maize C4 ACi data_Li & Ainsworth.xlsx	doi.org/10.1111/gcb.16108	37.8564	0.308541	334.562	552.066	3.44327	1.15083	6	0.5	2.24651	29.772	29.2361	27.7499	599.778	552.066	25.4424	29.4529	NA	69.5895
10	Ainsworth_group_20	62	Ainsworth_154	Lisa_Ainsworth	Published	2910_1	Panicoideae	Zea mays	NADP-ME	Monocot	NC338 x Hp301	Aci	7	Outdoor	40.02	-88.14	Plotted_field	Control	400	Control	Control	None	18.08	24.38	Natural	NA	13	NA	LI-6800	Sheet 2019 maize C4 ACi data_Li & Ainsworth.xlsx	doi.org/10.1111/gcb.16108	5.74857	0.3741	15.7447	42.8608	4.47654	1.25248	NA	NA	2.25958	29.9455	29.8288	29.4457	49.9896	42.8608	24.5997	29.8116	NA	69.8413
10	Ainsworth_group_20	61	Ainsworth_153	Lisa_Ainsworth	Published	2508_2	Panicoideae	Zea mays	NADP-ME	Monocot	NC338 x Hp301	Aci	6	Outdoor	40.02	-88.14	Plotted_field	Control	400	Control	Control	None	18.08	24.38	Natural	NA	13	NA	LI-6800	Sheet 2019 maize C4 ACi data_Li & Ainsworth.xlsx	doi.org/10.1111/gcb.16108	35.2653	0.0891811	785.463	1455.22	1.22851	1.34327	6	0.5	2.25165	31.3363	31.1553	31.7084	1499.68	1455.22	30.8833	32.3098	NA	69.7648
10	Ainsworth_group_20	62	Ainsworth_154	Lisa_Ainsworth	Published	2910_1	Panicoideae	Zea mays	NADP-ME	Monocot	NC338 x Hp301	Aci	7	Outdoor	40.02	-88.14	Plotted_field	Control	400	Control	Control	None	18.08	24.38	Natural	NA	13	NA	LI-6800	Sheet 2019 maize C4 ACi data_Li & Ainsworth.xlsx	doi.org/10.1111/gcb.16108	11.0416	0.35801	31.9937	86.3018	4.35842	1.27027	NA	NA	2.24469	29.8839	29.8981	29.3961	100.003	86.3018	24.7274	29.8016	NA	70.0667
10	Ainsworth_group_20	61	Ainsworth_153	Lisa_Ainsworth	Published	2508_2	Panicoideae	Zea mays	NADP-ME	Monocot	NC338 x Hp301	Aci	6	Outdoor	40.02	-88.14	Plotted_field	Control	400	Control	Control	None	18.08	24.38	Natural	NA	13	NA	LI-6800	Sheet 2019 maize C4 ACi data_Li & Ainsworth.xlsx	doi.org/10.1111/gcb.16108	35.2516	0.106662	595.388	1155.65	1.45367	1.33478	6	0.5	2.24184	31.3186	31.1246	31.6711	1199.97	1155.65	30.6264	32.3144	NA	69.8468
10	Ainsworth_group_20	61	Ainsworth_153	Lisa_Ainsworth	Published	2508_2	Panicoideae	Zea mays	NADP-ME	Monocot	NC338 x Hp301	Aci	6	Outdoor	40.02	-88.14	Plotted_field	Control	400	Control	Control	None	18.08	24.38	Natural	NA	13	NA	LI-6800	Sheet 2019 maize C4 ACi data_Li & Ainsworth.xlsx	doi.org/10.1111/gcb.16108	23.3293	0.269771	217.921	370.491	3.4293	1.29406	6	0.5	2.24319	31.1702	30.9431	31.5214	400.009	370.491	28.2693	32.2515	NA	70.3065
10	Ainsworth_group_20	61	Ainsworth_153	Lisa_Ainsworth	Published	2508_2	Panicoideae	Zea mays	NADP-ME	Monocot	NC338 x Hp301	Aci	6	Outdoor	40.02	-88.14	Plotted_field	Control	400	Control	Control	None	18.08	24.38	Natural	NA	13	NA	LI-6800	Sheet 2019 maize C4 ACi data_Li & Ainsworth.xlsx	doi.org/10.1111/gcb.16108	34.0693	0.188052	442.521	756.987	2.46915	1.31148	6	0.5	2.24872	31.2474	30.9388	31.5884	800.112	756.987	29.197	32.0649	NA	69.5933
10	Ainsworth_group_20	61	Ainsworth_153	Lisa_Ainsworth	Published	2508_2	Panicoideae	Zea mays	NADP-ME	Monocot	NC338 x Hp301	Aci	6	Outdoor	40.02	-88.14	Plotted_field	Control	400	Control	Control	None	18.08	24.38	Natural	NA	13	NA	LI-6800	Sheet 2019 maize C4 ACi data_Li & Ainsworth.xlsx	doi.org/10.1111/gcb.16108	35.4256	0.137061	513.582	955.428	1.84862	1.33091	6	0.5	2.24387	31.2864	31.0497	31.6293	1000.06	955.428	30.0091	32.1562	NA	69.6372
10	Ainsworth_group_20	61	Ainsworth_153	Lisa_Ainsworth	Published	2508_2	Panicoideae	Zea mays	NADP-ME	Monocot	NC338 x Hp301	Aci	6	Outdoor	40.02	-88.14	Plotted_field	Control	400	Control	Control	None	18.08	24.38	Natural	NA	13	NA	LI-6800	Sheet 2019 maize C4 ACi data_Li & Ainsworth.xlsx	doi.org/10.1111/gcb.16108	32.1348	0.25731	339.09	559.288	3.24204	1.27904	6	0.5	2.24866	31.224	30.8448	31.5517	600.026	559.288	28.3834	32.1488	NA	69.8696
11	Ainsworth_group_21	66	Ainsworth_158	Lisa_Ainsworth	Published	2117_1	Panicoideae	Miscanthus x giganteus	NADP-ME	Monocot	Illinois	Aci	3	Outdoor	40.02	-88.14	Plotted_field	Control	400	Control	Control	None	18.08	24.38	Natural	NA	13	NA	LI-6800	Sheet 2019 miscanthus C4 Aci data Li & Ainsworth.xlsx	doi.org/10.1111/gcb.16108	36.8834	0.219905	685.884	983.759	3.38721	1.52229	2	0.5	3.37192	30.4697	30.7917	29.5572	999.846	983.759	28.3154	29.6302	NA	67.0768
11	Ainsworth_group_21	66	Ainsworth_158	Lisa_Ainsworth	Published	2117_1	Panicoideae	Miscanthus x giganteus	NADP-ME	Monocot	Illinois	Aci	3	Outdoor	40.02	-88.14	Plotted_field	Control	400	Control	Control	None	18.08	24.38	Natural	NA	13	NA	LI-6800	Sheet 2019 miscanthus C4 Aci data Li & Ainsworth.xlsx	doi.org/10.1111/gcb.16108	35.5384	0.176352	440.657	785.201	2.47219	1.37439	2	0.5	3.36472	30.5681	30.9284	29.519	800.192	785.201	30.5183	31.476	NA	70.8538
11	Ainsworth_group_21	64	Ainsworth_156	Lisa_Ainsworth	Published	1717_1	Panicoideae	Miscanthus x giganteus	NADP-ME	Monocot	illinois	Aci	1	Outdoor	40.02	-88.14	Plotted_field	Control	400	Control	Control	None	18.08	24.38	Natural	NA	13	NA	LI-6800	Sheet 2019 miscanthus C4 Aci data Li & Ainsworth.xlsx	doi.org/10.1111/gcb.16108	18.5645	0.25766	69.6365	192.227	3.70813	1.42406	2	0.5	3.36638	31.2902	31.471	31.0319	199.938	192.227	31.0374	32.4725	NA	69.9848
11	Ainsworth_group_21	66	Ainsworth_158	Lisa_Ainsworth	Published	2117_1	Panicoideae	Miscanthus x giganteus	NADP-ME	Monocot	Illinois	Aci	3	Outdoor	40.02	-88.14	Plotted_field	Control	400	Control	Control	None	18.08	24.38	Natural	NA	13	NA	LI-6800	Sheet 2019 miscanthus C4 Aci data Li & Ainsworth.xlsx	doi.org/10.1111/gcb.16108	35.5893	0.162142	802.665	1184.75	2.28057	1.37594	2	0.5	3.37018	30.5102	30.8863	29.575	1200.07	1184.75	30.4683	31.3519	NA	70.8078
11	Ainsworth_group_21	66	Ainsworth_158	Lisa_Ainsworth	Published	2117_1	Panicoideae	Miscanthus x giganteus	NADP-ME	Monocot	Illinois	Aci	3	Outdoor	40.02	-88.14	Plotted_field	Control	400	Control	Control	None	18.08	24.38	Natural	NA	13	NA	LI-6800	Sheet 2019 miscanthus C4 Aci data Li & Ainsworth.xlsx	doi.org/10.1111/gcb.16108	36.8653	0.16958	1094.78	1483.46	2.61284	1.50949	2	0.5	3.36938	30.6172	31.0215	29.6108	1499.76	1483.46	29.3422	30.3557	NA	68.1362
11	Ainsworth_group_21	67	Ainsworth_159	Lisa_Ainsworth	Published	2117_3	Panicoideae	Miscanthus x giganteus	NADP-ME	Monocot	illinois	Aci	4	Outdoor	40.02	-88.14	Plotted_field	Control	400	Control	Control	None	18.08	24.38	Natural	NA	13	NA	LI-6800	Sheet 2019 miscanthus C4 Aci data Li & Ainsworth.xlsx	doi.org/10.1111/gcb.16108	20.3411	0.158378	174.667	391.499	2.31498	1.43868	2	0.5	3.38159	29.5588	28.3766	27.4825	399.999	391.499	23.7224	24.6257	NA	58.75
11	Ainsworth_group_21	64	Ainsworth_156	Lisa_Ainsworth	Published	1717_1	Panicoideae	Miscanthus x giganteus	NADP-ME	Monocot	illinois	Aci	1	Outdoor	40.02	-88.14	Plotted_field	Control	400	Control	Control	None	18.08	24.38	Natural	NA	13	NA	LI-6800	Sheet 2019 miscanthus C4 Aci data Li & Ainsworth.xlsx	doi.org/10.1111/gcb.16108	9.57262	0.267709	35.0803	96.0114	3.8355	1.41994	2	0.5	3.36341	31.3171	31.4741	31.0481	99.9872	96.0114	31.0381	32.5222	NA	69.9852
11	Ainsworth_group_21	65	Ainsworth_157	Lisa_Ainsworth	Published	1717_2	Panicoideae	Miscanthus x giganteus	NADP-ME	Monocot	illinois	Aci	2	Outdoor	40.02	-88.14	Plotted_field	Control	400	Control	Control	None	18.08	24.38	Natural	NA	13	NA	LI-6800	Sheet 2019 miscanthus C4 Aci data Li & Ainsworth.xlsx	doi.org/10.1111/gcb.16108	30.2096	0.24283	370.337	587.163	3.36267	1.37257	2	0.5	3.36913	30.441	30.1623	28.833	600.036	587.163	28.2897	29.5949	NA	67.0033
11	Ainsworth_group_21	64	Ainsworth_156	Lisa_Ainsworth	Published	1717_1	Panicoideae	Miscanthus x giganteus	NADP-ME	Monocot	illinois	Aci	1	Outdoor	40.02	-88.14	Plotted_field	Control	400	Control	Control	None	18.08	24.38	Natural	NA	13	NA	LI-6800	Sheet 2019 miscanthus C4 Aci data Li & Ainsworth.xlsx	doi.org/10.1111/gcb.16108	4.66013	0.280942	19.6679	48.0599	3.99079	1.41076	2	0.5	3.36186	31.3328	31.4588	31.0616	50.0004	48.0599	31.031	32.5751	NA	70.0348
11	Ainsworth_group_21	66	Ainsworth_158	Lisa_Ainsworth	Published	2117_1	Panicoideae	Miscanthus x giganteus	NADP-ME	Monocot	Illinois	Aci	3	Outdoor	40.02	-88.14	Plotted_field	Control	400	Control	Control	None	18.08	24.38	Natural	NA	13	NA	LI-6800	Sheet 2019 miscanthus C4 Aci data Li & Ainsworth.xlsx	doi.org/10.1111/gcb.16108	32.6211	0.165406	253.097	586.384	2.49862	1.47962	2	0.5	3.36887	30.5588	30.817	29.4759	600.018	586.384	29.1573	30.1266	NA	67.8522
11	Ainsworth_group_21	65	Ainsworth_157	Lisa_Ainsworth	Published	1717_2	Panicoideae	Miscanthus x giganteus	NADP-ME	Monocot	illinois	Aci	2	Outdoor	40.02	-88.14	Plotted_field	Control	400	Control	Control	None	18.08	24.38	Natural	NA	13	NA	LI-6800	Sheet 2019 miscanthus C4 Aci data Li & Ainsworth.xlsx	doi.org/10.1111/gcb.16108	19.8065	0.257728	256.711	391.536	3.54318	1.36611	2	0.5	3.35898	30.4332	30.1199	28.8059	400.013	391.536	28.1797	29.555	NA	66.9421
11	Ainsworth_group_21	67	Ainsworth_159	Lisa_Ainsworth	Published	2117_3	Panicoideae	Miscanthus x giganteus	NADP-ME	Monocot	illinois	Aci	4	Outdoor	40.02	-88.14	Plotted_field	Control	400	Control	Control	None	18.08	24.38	Natural	NA	13	NA	LI-6800	Sheet 2019 miscanthus C4 Aci data Li & Ainsworth.xlsx	doi.org/10.1111/gcb.16108	15.5593	0.164907	133.857	293.491	2.4298	1.45181	2	0.5	3.36164	29.6035	28.4545	27.4849	299.999	293.491	23.7232	24.671	NA	58.7063
11	Ainsworth_group_21	64	Ainsworth_156	Lisa_Ainsworth	Published	1717_1	Panicoideae	Miscanthus x giganteus	NADP-ME	Monocot	illinois	Aci	1	Outdoor	40.02	-88.14	Plotted_field	Control	400	Control	Control	None	18.08	24.38	Natural	NA	13	NA	LI-6800	Sheet 2019 miscanthus C4 Aci data Li & Ainsworth.xlsx	doi.org/10.1111/gcb.16108	32.8045	0.248376	160.977	386.272	3.60258	1.43319	2	0.5	3.36433	31.2911	31.4777	30.9946	399.949	386.272	31.0044	32.3986	NA	69.8206
11	Ainsworth_group_21	64	Ainsworth_156	Lisa_Ainsworth	Published	1717_1	Panicoideae	Miscanthus x giganteus	NADP-ME	Monocot	illinois	Aci	1	Outdoor	40.02	-88.14	Plotted_field	Control	400	Control	Control	None	18.08	24.38	Natural	NA	13	NA	LI-6800	Sheet 2019 miscanthus C4 Aci data Li & Ainsworth.xlsx	doi.org/10.1111/gcb.16108	33.0847	0.276976	375.969	585.797	3.89619	1.39614	2	0.5	3.36422	31.2903	31.4088	31.0806	599.944	585.797	31.0839	32.5916	NA	70.2366
11	Ainsworth_group_21	64	Ainsworth_156	Lisa_Ainsworth	Published	1717_1	Panicoideae	Miscanthus x giganteus	NADP-ME	Monocot	illinois	Aci	1	Outdoor	40.02	-88.14	Plotted_field	Control	400	Control	Control	None	18.08	24.38	Natural	NA	13	NA	LI-6800	Sheet 2019 miscanthus C4 Aci data Li & Ainsworth.xlsx	doi.org/10.1111/gcb.16108	37.1906	0.256846	528.282	783.953	3.68691	1.41991	2	0.5	3.36819	31.2808	31.4861	31.0887	799.986	783.953	31.132	32.5588	NA	70.1995
11	Ainsworth_group_21	70	Ainsworth_161	Lisa_Ainsworth	Published	2531_2	Panicoideae	Miscanthus x giganteus	NADP-ME	Monocot	Illinois	Aci	6	Outdoor	40.02	-88.14	Plotted_field	Control	400	Control	Control	None	18.08	24.38	Natural	NA	13	NA	LI-6800	Sheet 2019 miscanthus C4 Aci data Li & Ainsworth.xlsx	doi.org/10.1111/gcb.16108	7.58508	0.217535	37.5688	96.7922	3.39168	1.52858	2	0.5	3.37381	31.6658	32.1613	31.6294	99.9579	96.7922	32.0199	33.3315	NA	70.2223
11	Ainsworth_group_21	70	Ainsworth_161	Lisa_Ainsworth	Published	2531_2	Panicoideae	Miscanthus x giganteus	NADP-ME	Monocot	Illinois	Aci	6	Outdoor	40.02	-88.14	Plotted_field	Control	400	Control	Control	None	18.08	24.38	Natural	NA	13	NA	LI-6800	Sheet 2019 miscanthus C4 Aci data Li & Ainsworth.xlsx	doi.org/10.1111/gcb.16108	3.65854	0.227968	21.1337	48.5316	3.54293	1.52638	2	0.5	3.3613	31.6854	32.1722	31.6322	50.0635	48.5316	32.0134	33.383	NA	70.2547
11	Ainsworth_group_21	70	Ainsworth_161	Lisa_Ainsworth	Published	2531_2	Panicoideae	Miscanthus x giganteus	NADP-ME	Monocot	Illinois	Aci	6	Outdoor	40.02	-88.14	Plotted_field	Control	400	Control	Control	None	18.08	24.38	Natural	NA	13	NA	LI-6800	Sheet 2019 miscanthus C4 Aci data Li & Ainsworth.xlsx	doi.org/10.1111/gcb.16108	22.1284	0.220815	217.411	390.397	3.36782	1.49636	2	0.5	3.36117	31.6244	32.094	31.6349	399.774	390.397	32.1691	33.4711	NA	70.6853
11	Ainsworth_group_21	64	Ainsworth_156	Lisa_Ainsworth	Published	1717_1	Panicoideae	Miscanthus x giganteus	NADP-ME	Monocot	illinois	Aci	1	Outdoor	40.02	-88.14	Plotted_field	Control	400	Control	Control	None	18.08	24.38	Natural	NA	13	NA	LI-6800	Sheet 2019 miscanthus C4 Aci data Li & Ainsworth.xlsx	doi.org/10.1111/gcb.16108	26.8419	0.245818	103.422	288.868	3.5586	1.42968	2	0.5	3.37611	31.2959	31.4653	31.0129	300.015	288.868	31.0239	32.4011	NA	69.8069
11	Ainsworth_group_21	70	Ainsworth_161	Lisa_Ainsworth	Published	2531_2	Panicoideae	Miscanthus x giganteus	NADP-ME	Monocot	Illinois	Aci	6	Outdoor	40.02	-88.14	Plotted_field	Control	400	Control	Control	None	18.08	24.38	Natural	NA	13	NA	LI-6800	Sheet 2019 miscanthus C4 Aci data Li & Ainsworth.xlsx	doi.org/10.1111/gcb.16108	38.2478	0.201944	456.055	783.826	3.18791	1.54405	2	0.5	3.36584	31.6693	32.1941	31.6544	800.124	783.826	32.0306	33.2633	NA	70.0691
11	Ainsworth_group_21	70	Ainsworth_161	Lisa_Ainsworth	Published	2531_2	Panicoideae	Miscanthus x giganteus	NADP-ME	Monocot	Illinois	Aci	6	Outdoor	40.02	-88.14	Plotted_field	Control	400	Control	Control	None	18.08	24.38	Natural	NA	13	NA	LI-6800	Sheet 2019 miscanthus C4 Aci data Li & Ainsworth.xlsx	doi.org/10.1111/gcb.16108	38.8085	0.208097	654.519	983.256	3.332	1.56775	2	0.5	3.36639	31.6803	32.2194	31.6627	1000.09	983.256	31.8041	33.0928	NA	69.6674
11	Ainsworth_group_21	67	Ainsworth_159	Lisa_Ainsworth	Published	2117_3	Panicoideae	Miscanthus x giganteus	NADP-ME	Monocot	illinois	Aci	4	Outdoor	40.02	-88.14	Plotted_field	Control	400	Control	Control	None	18.08	24.38	Natural	NA	13	NA	LI-6800	Sheet 2019 miscanthus C4 Aci data Li & Ainsworth.xlsx	doi.org/10.1111/gcb.16108	10.2657	0.171292	93.925	195.617	2.52312	1.45261	2	0.5	3.37853	29.632	28.4657	27.4878	199.921	195.617	23.7045	24.6889	NA	58.6516
11	Ainsworth_group_21	70	Ainsworth_161	Lisa_Ainsworth	Published	2531_2	Panicoideae	Miscanthus x giganteus	NADP-ME	Monocot	Illinois	Aci	6	Outdoor	40.02	-88.14	Plotted_field	Control	400	Control	Control	None	18.08	24.38	Natural	NA	13	NA	LI-6800	Sheet 2019 miscanthus C4 Aci data Li & Ainsworth.xlsx	doi.org/10.1111/gcb.16108	33.7132	0.213672	314.252	585.77	3.30066	1.5138	2	0.5	3.36287	31.6529	32.1315	31.6433	600.029	585.77	32.1209	33.3971	NA	70.4162
11	Ainsworth_group_21	67	Ainsworth_159	Lisa_Ainsworth	Published	2117_3	Panicoideae	Miscanthus x giganteus	NADP-ME	Monocot	illinois	Aci	4	Outdoor	40.02	-88.14	Plotted_field	Control	400	Control	Control	None	18.08	24.38	Natural	NA	13	NA	LI-6800	Sheet 2019 miscanthus C4 Aci data Li & Ainsworth.xlsx	doi.org/10.1111/gcb.16108	2.68845	0.193166	25.1382	48.8916	2.79348	1.43094	2	0.5	3.37433	29.6238	28.4452	27.4966	50.0216	48.8916	23.7732	24.8628	NA	59.0877
[truncated: 24,012 more rows]
[truncated: 3 more columns]

## Sheet: DatasetS2
Group_index	Vpmax	Amax	VpmaxSV	AmaxSV	n_perGroup	Tleaf_mean	PARi_mean	Contact	Data_status	Family_subfamily	Species	C4_subtype	Growth_form	Genotype	Data_type	Location	Lat	Lon	Growth_arrangement	CO2_treat	CO2_ppm	Fertilisation	Water	Other_treats	Growth_temp_min	Growth_temp_max	Growth_light	Growth_RH	Photoperiod	N_area	Machine_type	Reference
[truncated: 454 more rows]
